# Supplementary material for: 2-(1,3-Dibenzyl­imidazolidin-2-yl­idene)malononitrile
Source: Acta Crystallogr Sect E Struct Rep Online. 2008 May 21;64(Pt 6):o1120. doi: 10.1107/S1600536808014025 (PMC2961440; doi:10.1107/S1600536808014025)
Supplement: Supplementary file 1 [file e-64-o1120-sup1.cif]

##############################################################################
###                                                                        ###
###        Electronic paper (Acta Crystallographica Section E)             ###
###                                                                        ###
##############################################################################
#                                                                            #
# This CIF contains the data in a paper accepted for publication in Acta     #
# Crystallographica Section E. It conforms to the requirements of Notes      #
# for Authors for Section E, and has been peer reviewed under the auspices   #
# of the IUCr Commission on Journals.                                        #
#                                                                            #
# Full details of the Crystallographic Information File format               #
# are given in the paper "The Crystallographic Information File (CIF):       #
# a New Standard Archive File for Crystallography" by S. R. Hall, F. H.      #
# Allen and I. D. Brown [Acta Cryst. (1991), A47, 655-685].                  #
#                                                                            #
# The current version of the core CIF dictionary is obtainable from          #
# ftp://ftp.iucr.org/pub/cif_core.dic. The current version number is 2.4.    #
#                                                                            #
# Software is freely available for graphical display of the structure(s) in  #
# this CIF.  For information consult the CIF home page http://www.iucr.org/  #
# cif/home.html                                                              #
#                                                                            #
# This file may be used for bona fide research purposes within the           #
# scientific community so long as proper attribution is given to the journal # 
# article from which it was obtained.                                        #
#                                                                            #
##############################################################################
                                             
data_I
_audit_creation_method     SHELXL-97
_chemical_name_systematic
;
2-(1,3-Dibenzylimidazolidin-2-ylidene)malononitrile
;
_chemical_name_common     ?
_chemical_formula_moiety     'C20 H18 N4'
_chemical_formula_sum     'C20 H18 N4'
_chemical_formula_iupac     'C20 H18 N4'
_chemical_formula_weight     314.38
_chemical_melting_point     ?
_symmetry_cell_setting     Orthorhombic
_symmetry_space_group_name_H-M     'P c a 21'
_symmetry_space_group_name_Hall     'P 2c -2ac'
loop_
    _symmetry_equiv_pos_as_xyz
    'x, y, z'
    '-x, -y, z+1/2'
    'x+1/2, -y, z'
    '-x+1/2, y, z+1/2'
_cell_length_a     15.445(3)
_cell_length_b     9.753(2)
_cell_length_c     11.411(2)
_cell_angle_alpha     90.00
_cell_angle_beta     90.00
_cell_angle_gamma     90.00
_cell_volume     1718.9(6)
_cell_formula_units_Z     4
_cell_measurement_reflns_used     2422
_cell_measurement_theta_min     2.27
_cell_measurement_theta_max     25.11
_cell_measurement_temperature     293(2)
_exptl_crystal_description     needle
_exptl_crystal_colour     colorless
_exptl_crystal_size_max     0.24
_exptl_crystal_size_mid     0.14
_exptl_crystal_size_min     0.08
_exptl_crystal_density_diffrn     1.215
_exptl_crystal_density_meas     ?
_exptl_crystal_density_method     'not measured'
_exptl_crystal_F_000     664
_exptl_absorpt_coefficient_mu     0.074
_exptl_absorpt_correction_type     multi-scan
_exptl_absorpt_process_details     '(ABSCOR; Higashi, 1995)'
_exptl_absorpt_correction_T_min     0.9824
_exptl_absorpt_correction_T_max     0.9941
_exptl_special_details
;
;
_diffrn_ambient_temperature     293(2)
_diffrn_radiation_type     MoK\a
_diffrn_radiation_wavelength     0.71073
_diffrn_radiation_source     'Rotating Anode'
_diffrn_radiation_monochromator     graphite
_diffrn_measurement_device_type     'Rigaku R-AXIS RAPID IP area-detector'
_diffrn_measurement_method     '\w oscillation'
_diffrn_detector_area_resol_mean     ?
_diffrn_reflns_number     12952
_diffrn_reflns_av_R_equivalents     0.0379
_diffrn_reflns_av_sigmaI/netI     0.0200
_diffrn_reflns_theta_min     3.05
_diffrn_reflns_theta_max     25.00
_diffrn_reflns_theta_full     25.00
_diffrn_measured_fraction_theta_max     0.998
_diffrn_measured_fraction_theta_full     0.998
_diffrn_reflns_limit_h_min     -18
_diffrn_reflns_limit_h_max     18
_diffrn_reflns_limit_k_min     -11
_diffrn_reflns_limit_k_max     11
_diffrn_reflns_limit_l_min     -12
_diffrn_reflns_limit_l_max     13
_diffrn_standards_number     0
_diffrn_standards_interval_count     ?
_diffrn_standards_interval_time     ?
_diffrn_standards_decay_%     0
_refine_special_details
;
Refinement of <i>F</i>^2^ against ALL reflections. The weighted <i>R</i>-factor
<i>wR</i> and goodness of fit <i>S</i> are based on <i>F</i>^2^, conventional
<i>R</i>-factors <i>R</i> are based on <i>F</i>, with <i>F</i> set to zero for
negative <i>F</i>^2^. The threshold expression of <i>F</i>^2^ >
\s(<i>F</i>^2^) is used only for calculating <i>R</i>-factors(gt) <i>etc</i>.
and is not relevant to the choice of reflections for refinement.
<i>R</i>-factors based on <i>F</i>^2^ are statistically about twice as large
as those based on <i>F</i>, and <i>R</i>- factors based on ALL data will be
even larger.
;
_reflns_number_total     1607
_reflns_number_gt     1291
_reflns_threshold_expression     I>2\s(I)
_refine_ls_structure_factor_coef     Fsqd
_refine_ls_matrix_type     full
_refine_ls_R_factor_all     0.0547
_refine_ls_R_factor_gt     0.0411
_refine_ls_wR_factor_gt     0.0933
_refine_ls_wR_factor_ref     0.1144
_refine_ls_goodness_of_fit_ref     1.127
_refine_ls_restrained_S_all     1.127
_refine_ls_number_reflns     1607
_refine_ls_number_parameters     218
_refine_ls_number_restraints     1
_refine_ls_hydrogen_treatment     constr
_refine_ls_weighting_scheme     calc
_refine_ls_weighting_details
         'calc w=1/[\s^2^(Fo^2^)+(0.0488P)^2^+0.3923P] where P=(Fo^2^+2Fc^2^)/3'
_atom_sites_solution_hydrogens     geom
_atom_sites_solution_primary     direct
_atom_sites_solution_secondary     difmap
_refine_ls_shift/su_max     0.000
_refine_ls_shift/su_mean     0.000
_refine_diff_density_max     0.167
_refine_diff_density_min     -0.154
_refine_ls_extinction_method     'SHELXTL (Sheldrick, 2008)'
_refine_ls_extinction_coef     0.028(3)
_refine_ls_extinction_expression
                                  'Fc^*^=kFc[1+0.001xFc^2^\l^3^/sin(2\q)]^-1/4^'
loop_
    _atom_type_symbol
    _atom_type_description
    _atom_type_scat_dispersion_real
    _atom_type_scat_dispersion_imag
    _atom_type_scat_source
    'C' 'C' 0.0033 0.0000
                         'International Tables Vol C Tables 4.2.6.8 and 6.1.1.4'
    'H' 'H' 0.0000 0.0000
                         'International Tables Vol C Tables 4.2.6.8 and 6.1.1.4'
    'N' 'N' 0.0061 0.0000
                         'International Tables Vol C Tables 4.2.6.8 and 6.1.1.4'
_computing_data_collection     'RAPID-AUTO (Rigaku, 2004)'
_computing_cell_refinement     'RAPID-AUTO (Rigaku, 2004)'
_computing_data_reduction     'RAPID-AUTO (Rigaku, 2004)'
_computing_structure_solution     'SHELXTL (Sheldrick, 2008)'
_computing_structure_refinement     'SHELXTL (Sheldrick, 2008)'
_computing_molecular_graphics     'SHELXTL (Sheldrick, 2008)'
_computing_publication_material     'SHELXTL (Sheldrick, 2008)'
loop_
    _atom_site_type_symbol
    _atom_site_label
    _atom_site_fract_x
    _atom_site_fract_y
    _atom_site_fract_z
    _atom_site_U_iso_or_equiv
    _atom_site_adp_type
    _atom_site_calc_flag
    _atom_site_refinement_flags
    _atom_site_occupancy
    _atom_site_disorder_assembly
    _atom_site_disorder_group
    N N4 0.12629(16) 0.3089(3) 0.5140(3) 0.0547(7) Uani d . 1 . .
    N N3 0.19406(17) 0.5004(3) 0.5604(3) 0.0552(7) Uani d . 1 . .
    C C10 0.19739(18) 0.3857(3) 0.4962(3) 0.0486(7) Uani d . 1 . .
    C C15 0.2983(2) 0.6672(3) 0.6431(3) 0.0554(8) Uani d . 1 . .
    C C11 0.2649(2) 0.3501(3) 0.4181(3) 0.0563(8) Uani d . 1 . .
    C C6 0.0325(2) 0.1189(4) 0.4561(4) 0.0645(10) Uani d . 1 . .
    C C13 0.2496(2) 0.2696(4) 0.3185(4) 0.0604(9) Uani d . 1 . .
    C C8 0.0718(2) 0.3705(4) 0.6057(4) 0.0651(10) Uani d . 1 . .
    H H8A 0.0726 0.3157 0.6766 0.078 Uiso calc R 1 . .
    H H8B 0.0125 0.3805 0.5793 0.078 Uiso calc R 1 . .
    C C14 0.2426(3) 0.6261(3) 0.5409(3) 0.0628(9) Uani d . 1 . .
    H H14A 0.2022 0.6997 0.5242 0.075 Uiso calc R 1 . .
    H H14B 0.2791 0.6142 0.4725 0.075 Uiso calc R 1 . .
    C C12 0.3498(2) 0.3964(5) 0.4360(4) 0.0730(11) Uani d . 1 . .
    N N2 0.2371(3) 0.2064(3) 0.2348(3) 0.0805(10) Uani d . 1 . .
    C C7 0.1204(2) 0.1601(3) 0.5002(4) 0.0633(9) Uani d . 1 . .
    H H7A 0.1313 0.1161 0.5751 0.076 Uiso calc R 1 . .
    H H7B 0.1643 0.1293 0.4454 0.076 Uiso calc R 1 . .
    C C16 0.3438(2) 0.5709(4) 0.7070(3) 0.0606(9) Uani d . 1 . .
    H H16A 0.3370 0.4782 0.6903 0.073 Uiso calc R 1 . .
    C C18 0.4101(3) 0.7463(5) 0.8220(4) 0.0808(12) Uani d . 1 . .
    H H18A 0.4479 0.7731 0.8811 0.097 Uiso calc R 1 . .
    C C19 0.3648(3) 0.8422(5) 0.7607(4) 0.0882(14) Uani d . 1 . .
    H H19A 0.3718 0.9345 0.7788 0.106 Uiso calc R 1 . .
    C C9 0.1137(2) 0.5087(4) 0.6255(4) 0.0648(9) Uani d . 1 . .
    H H9A 0.0774 0.5820 0.5958 0.078 Uiso calc R 1 . .
    H H9B 0.1247 0.5241 0.7081 0.078 Uiso calc R 1 . .
    C C20 0.3079(3) 0.8040(4) 0.6708(4) 0.0746(11) Uani d . 1 . .
    H H20A 0.2768 0.8704 0.6302 0.089 Uiso calc R 1 . .
    C C17 0.3997(2) 0.6111(5) 0.7963(3) 0.0688(10) Uani d . 1 . .
    H H17A 0.4301 0.5454 0.8386 0.083 Uiso calc R 1 . .
    C C4 -0.0941(3) -0.0245(5) 0.4651(7) 0.109(2) Uani d . 1 . .
    H H4A -0.1243 -0.0959 0.5002 0.130 Uiso calc R 1 . .
    N N1 0.4199(2) 0.4303(5) 0.4518(4) 0.1066(15) Uani d . 1 . .
    C C5 -0.0132(3) 0.0158(4) 0.5091(5) 0.0864(14) Uani d . 1 . .
    H H5A 0.0095 -0.0279 0.5747 0.104 Uiso calc R 1 . .
    C C1 -0.0043(3) 0.1819(5) 0.3600(5) 0.0978(15) Uani d . 1 . .
    H H1A 0.0257 0.2515 0.3219 0.117 Uiso calc R 1 . .
    C C2 -0.0843(4) 0.1437(6) 0.3197(7) 0.124(2) Uani d . 1 . .
    H H2A -0.1085 0.1892 0.2561 0.149 Uiso calc R 1 . .
    C C3 -0.1278(4) 0.0414(6) 0.3712(8) 0.123(2) Uani d . 1 . .
    H H3A -0.1817 0.0155 0.3423 0.147 Uiso calc R 1 . .
loop_
    _atom_site_aniso_label
    _atom_site_aniso_U_11
    _atom_site_aniso_U_22
    _atom_site_aniso_U_33
    _atom_site_aniso_U_12
    _atom_site_aniso_U_13
    _atom_site_aniso_U_23
    N4 0.0400(13) 0.0606(15) 0.0636(18) -0.0039(12) 0.0008(14) -0.0105(14)
    N3 0.0491(15) 0.0576(15) 0.0590(16) -0.0077(12) -0.0039(13) -0.0092(15)
    C10 0.0395(15) 0.0585(17) 0.0477(18) 0.0002(13) -0.0019(15) 0.0002(16)
    C15 0.0533(18) 0.0564(18) 0.056(2) -0.0081(15) -0.0014(17) -0.0045(17)
    C11 0.0457(18) 0.069(2) 0.054(2) -0.0041(15) 0.0006(16) -0.0024(18)
    C6 0.059(2) 0.0561(19) 0.078(3) -0.0091(17) 0.005(2) -0.0164(19)
    C13 0.0567(19) 0.067(2) 0.057(2) 0.0062(17) 0.0012(18) -0.001(2)
    C8 0.0442(18) 0.083(2) 0.068(2) -0.0025(17) 0.0070(17) -0.014(2)
    C14 0.065(2) 0.0590(18) 0.065(2) -0.0084(18) -0.0123(18) 0.0010(19)
    C12 0.055(2) 0.100(3) 0.064(2) -0.010(2) 0.0075(19) -0.012(2)
    N2 0.093(3) 0.082(2) 0.067(2) 0.008(2) 0.006(2) -0.011(2)
    C7 0.0579(19) 0.0544(18) 0.078(2) -0.0037(15) -0.001(2) -0.006(2)
    C16 0.056(2) 0.069(2) 0.056(2) -0.0103(18) 0.0020(17) -0.0012(19)
    C18 0.065(2) 0.113(3) 0.065(2) -0.026(2) 0.000(2) -0.017(3)
    C19 0.090(3) 0.083(3) 0.092(3) -0.030(3) 0.012(3) -0.032(3)
    C9 0.057(2) 0.075(2) 0.063(2) -0.0002(18) 0.0069(19) -0.0148(19)
    C20 0.079(3) 0.060(2) 0.084(3) -0.0100(19) 0.003(2) -0.012(2)
    C17 0.0524(19) 0.100(3) 0.053(2) -0.0134(19) -0.0046(17) -0.002(2)
    C4 0.075(3) 0.074(3) 0.177(6) -0.023(2) 0.016(4) -0.025(4)
    N1 0.054(2) 0.153(4) 0.113(3) -0.020(2) 0.015(2) -0.039(3)
    C5 0.076(3) 0.068(2) 0.115(4) -0.015(2) 0.016(3) -0.011(3)
    C1 0.096(3) 0.094(3) 0.103(4) -0.023(3) -0.034(3) 0.004(3)
    C2 0.109(4) 0.110(4) 0.153(6) -0.019(3) -0.066(4) -0.014(4)
    C3 0.086(4) 0.089(4) 0.194(7) -0.012(3) -0.029(4) -0.039(4)
_geom_special_details
;
All e.s.d.'s (except the e.s.d. in the dihedral angle between two l.s. planes)
are estimated using the full covariance matrix. The cell e.s.d.'s are taken
into account individually in the estimation of e.s.d.'s in distances, angles
and torsion angles; correlations between e.s.d.'s in cell parameters are only
used when they are defined by crystal symmetry. An approximate (isotropic)
treatment of cell e.s.d.'s is used for estimating e.s.d.'s involving l.s.
planes.
;
loop_
    _geom_bond_atom_site_label_1
    _geom_bond_atom_site_label_2
    _geom_bond_site_symmetry_2
    _geom_bond_distance
    _geom_bond_publ_flag
    N4 C10 . 1.345(4) ?
    N4 C7 . 1.463(4) ?
    N4 C8 . 1.470(4) ?
    N3 C10 . 1.339(4) ?
    N3 C9 . 1.448(4) ?
    N3 C14 . 1.453(4) ?
    C10 C11 . 1.415(5) ?
    C15 C20 . 1.379(5) ?
    C15 C16 . 1.381(5) ?
    C15 C14 . 1.504(5) ?
    C11 C12 . 1.402(5) ?
    C11 C13 . 1.402(5) ?
    C6 C5 . 1.370(5) ?
    C6 C1 . 1.380(6) ?
    C6 C7 . 1.503(5) ?
    C13 N2 . 1.153(5) ?
    C8 C9 . 1.512(5) ?
    C8 H8A . 0.9700 ?
    C8 H8B . 0.9700 ?
    C14 H14A . 0.9700 ?
    C14 H14B . 0.9700 ?
    C12 N1 . 1.146(5) ?
    C7 H7A . 0.9700 ?
    C7 H7B . 0.9700 ?
    C16 C17 . 1.392(5) ?
    C16 H16A . 0.9300 ?
    C18 C17 . 1.360(6) ?
    C18 C19 . 1.361(7) ?
    C18 H18A . 0.9300 ?
    C19 C20 . 1.401(6) ?
    C19 H19A . 0.9300 ?
    C9 H9A . 0.9700 ?
    C9 H9B . 0.9700 ?
    C20 H20A . 0.9300 ?
    C17 H17A . 0.9300 ?
    C4 C3 . 1.354(9) ?
    C4 C5 . 1.402(7) ?
    C4 H4A . 0.9300 ?
    C5 H5A . 0.9300 ?
    C1 C2 . 1.368(6) ?
    C1 H1A . 0.9300 ?
    C2 C3 . 1.339(9) ?
    C2 H2A . 0.9300 ?
    C3 H3A . 0.9300 ?
loop_
    _geom_angle_atom_site_label_1
    _geom_angle_atom_site_label_2
    _geom_angle_atom_site_label_3
    _geom_angle_site_symmetry_1
    _geom_angle_site_symmetry_3
    _geom_angle
    _geom_angle_publ_flag
    C10 N4 C7 . . 125.9(3) ?
    C10 N4 C8 . . 110.3(3) ?
    C7 N4 C8 . . 116.5(3) ?
    C10 N3 C9 . . 111.1(3) ?
    C10 N3 C14 . . 127.0(3) ?
    C9 N3 C14 . . 118.3(3) ?
    N3 C10 N4 . . 110.6(3) ?
    N3 C10 C11 . . 125.3(3) ?
    N4 C10 C11 . . 124.1(3) ?
    C20 C15 C16 . . 118.9(4) ?
    C20 C15 C14 . . 119.8(4) ?
    C16 C15 C14 . . 121.3(3) ?
    C12 C11 C13 . . 117.2(3) ?
    C12 C11 C10 . . 121.3(3) ?
    C13 C11 C10 . . 121.6(3) ?
    C5 C6 C1 . . 117.7(4) ?
    C5 C6 C7 . . 120.9(4) ?
    C1 C6 C7 . . 121.3(4) ?
    N2 C13 C11 . . 178.3(4) ?
    N4 C8 C9 . . 103.0(3) ?
    N4 C8 H8A . . 111.2 ?
    C9 C8 H8A . . 111.2 ?
    N4 C8 H8B . . 111.2 ?
    C9 C8 H8B . . 111.2 ?
    H8A C8 H8B . . 109.1 ?
    N3 C14 C15 . . 113.7(3) ?
    N3 C14 H14A . . 108.8 ?
    C15 C14 H14A . . 108.8 ?
    N3 C14 H14B . . 108.8 ?
    C15 C14 H14B . . 108.8 ?
    H14A C14 H14B . . 107.7 ?
    N1 C12 C11 . . 177.9(6) ?
    N4 C7 C6 . . 110.9(3) ?
    N4 C7 H7A . . 109.5 ?
    C6 C7 H7A . . 109.5 ?
    N4 C7 H7B . . 109.5 ?
    C6 C7 H7B . . 109.5 ?
    H7A C7 H7B . . 108.0 ?
    C15 C16 C17 . . 120.6(4) ?
    C15 C16 H16A . . 119.7 ?
    C17 C16 H16A . . 119.7 ?
    C17 C18 C19 . . 119.7(4) ?
    C17 C18 H18A . . 120.1 ?
    C19 C18 H18A . . 120.1 ?
    C18 C19 C20 . . 121.0(4) ?
    C18 C19 H19A . . 119.5 ?
    C20 C19 H19A . . 119.5 ?
    N3 C9 C8 . . 103.9(3) ?
    N3 C9 H9A . . 111.0 ?
    C8 C9 H9A . . 111.0 ?
    N3 C9 H9B . . 111.0 ?
    C8 C9 H9B . . 111.0 ?
    H9A C9 H9B . . 109.0 ?
    C15 C20 C19 . . 119.5(4) ?
    C15 C20 H20A . . 120.3 ?
    C19 C20 H20A . . 120.3 ?
    C18 C17 C16 . . 120.3(4) ?
    C18 C17 H17A . . 119.9 ?
    C16 C17 H17A . . 119.9 ?
    C3 C4 C5 . . 119.6(5) ?
    C3 C4 H4A . . 120.2 ?
    C5 C4 H4A . . 120.2 ?
    C6 C5 C4 . . 120.4(5) ?
    C6 C5 H5A . . 119.8 ?
    C4 C5 H5A . . 119.8 ?
    C2 C1 C6 . . 121.2(5) ?
    C2 C1 H1A . . 119.4 ?
    C6 C1 H1A . . 119.4 ?
    C3 C2 C1 . . 120.6(7) ?
    C3 C2 H2A . . 119.7 ?
    C1 C2 H2A . . 119.7 ?
    C2 C3 C4 . . 120.5(6) ?
    C2 C3 H3A . . 119.8 ?
    C4 C3 H3A . . 119.8 ?
loop_
    _geom_torsion_atom_site_label_1
    _geom_torsion_atom_site_label_2
    _geom_torsion_atom_site_label_3
    _geom_torsion_atom_site_label_4
    _geom_torsion_site_symmetry_1
    _geom_torsion_site_symmetry_2
    _geom_torsion_site_symmetry_3
    _geom_torsion_site_symmetry_4
    _geom_torsion
    _geom_torsion_publ_flag
    C9 N3 C10 N4 . . . . -2.2(4) ?
    C14 N3 C10 N4 . . . . -159.9(3) ?
    C9 N3 C10 C11 . . . . 176.5(3) ?
    C14 N3 C10 C11 . . . . 18.8(5) ?
    C7 N4 C10 N3 . . . . -153.8(3) ?
    C8 N4 C10 N3 . . . . -4.8(4) ?
    C7 N4 C10 C11 . . . . 27.5(5) ?
    C8 N4 C10 C11 . . . . 176.5(3) ?
    N3 C10 C11 C12 . . . . 28.6(5) ?
    N4 C10 C11 C12 . . . . -152.9(4) ?
    N3 C10 C11 C13 . . . . -150.1(3) ?
    N4 C10 C11 C13 . . . . 28.4(5) ?
    C10 N4 C8 C9 . . . . 9.3(4) ?
    C7 N4 C8 C9 . . . . 161.4(3) ?
    C10 N3 C14 C15 . . . . -121.6(4) ?
    C9 N3 C14 C15 . . . . 82.0(4) ?
    C20 C15 C14 N3 . . . . -143.2(3) ?
    C16 C15 C14 N3 . . . . 39.9(5) ?
    C10 N4 C7 C6 . . . . -145.9(3) ?
    C8 N4 C7 C6 . . . . 66.8(4) ?
    C5 C6 C7 N4 . . . . -131.3(4) ?
    C1 C6 C7 N4 . . . . 49.6(5) ?
    C20 C15 C16 C17 . . . . -1.3(5) ?
    C14 C15 C16 C17 . . . . 175.6(3) ?
    C17 C18 C19 C20 . . . . -0.4(7) ?
    C10 N3 C9 C8 . . . . 7.8(4) ?
    C14 N3 C9 C8 . . . . 167.7(3) ?
    N4 C8 C9 N3 . . . . -9.8(4) ?
    C16 C15 C20 C19 . . . . 1.5(6) ?
    C14 C15 C20 C19 . . . . -175.4(4) ?
    C18 C19 C20 C15 . . . . -0.7(7) ?
    C19 C18 C17 C16 . . . . 0.7(6) ?
    C15 C16 C17 C18 . . . . 0.2(6) ?
    C1 C6 C5 C4 . . . . 0.9(6) ?
    C7 C6 C5 C4 . . . . -178.2(4) ?
    C3 C4 C5 C6 . . . . -1.5(7) ?
    C5 C6 C1 C2 . . . . 0.7(7) ?
    C7 C6 C1 C2 . . . . 179.7(5) ?
    C6 C1 C2 C3 . . . . -1.7(9) ?
    C1 C2 C3 C4 . . . . 1.0(10) ?
    C5 C4 C3 C2 . . . . 0.5(9) ?
data_global
_journal_date_recd_electronic     2008-05-06
_journal_date_accepted     2008-05-10
_journal_name_full     'Acta Crystallographica, Section E'
_journal_year     2008
_journal_volume     64
_journal_issue      6
_journal_page_first     o1120
_journal_page_last     o1120
_journal_paper_category     QO
_journal_coeditor_code     HG2400
_publ_contact_author_name     'Xiao-Zhong Feng'
_publ_contact_author_address
;
Henan Provincial Key Laboratory of Surface & Interface Science,
Zhengzhou University of Lihgt Industry,
Zhengzhou  450002
People's Republic of China
;
_publ_contact_author_email     fengxiaozhong_2008@yahoo.cn
_publ_contact_author_fax     '+86-371-63556242'
_publ_contact_author_phone     '+86-371-63556242'
_publ_section_title
;
2-(1,3-Dibenzylimidazolidin-2-ylidene)malononitrile
;
loop_
    _publ_author_name
    _publ_author_footnote
    _publ_author_address
    'Xiao-Zhong Feng' .
;
Henan Provincial Key Laboratory of Surface & Interface Science,
Zhengzhou University of Light Industry,
Zhengzhou  450002
People's Republic of China
;
    'Fu-Feng Yan' .
;
Henan Provincial Key Laboratory of Surface & Interface Science,
Zhengzhou University of Light Industry,
Zhengzhou  450002
People's Republic of China
;
    'Zhen-Ping Li' .
;
Light Industry Vocational College,
Zhengzhou University of Light Industry,
Zhengzhou  450002
People's Republic of China
;
