# Supplementary material for: 2-(1,3-Dibenzyl­imidazolidin-2-yl­idene)malononitrile
Source: Acta Crystallogr Sect E Struct Rep Online. 2008 May 21;64(Pt 6):o1120. doi: 10.1107/S1600536808014025 (PMC2961440; doi:10.1107/S1600536808014025)
Supplement: Supplementary file 2 [file e-64-o1120-Isup2.hkl]

# 
# h,k,l, Fc-squared, Fo-squared, sigma(Fo-squared) and status flag 
# 
data_I
_shelx_title ' 80401 in Pca2(1)' 
_shelx_refln_list_code          4 
_shelx_F_calc_maximum      128.32 
_exptl_crystal_F_000       664.00 
_reflns_d_resolution_high  0.8407 
 
loop_ 
 _symmetry_equiv_pos_as_xyz 
 'x, y, z' 
 '-x, -y, z+1/2' 
 'x+1/2, -y, z' 
 '-x+1/2, y, z+1/2' 
 
_cell_length_a    15.4450 
_cell_length_b     9.7533 
_cell_length_c    11.4108 
_cell_angle_alpha  90.000 
_cell_angle_beta   90.000 
_cell_angle_gamma  90.000 
 
_shelx_F_squared_multiplier     1.000 
 
loop_ 
 _refln_index_h 
 _refln_index_k 
 _refln_index_l 
 _refln_F_squared_calc 
 _refln_F_squared_meas 
 _refln_F_squared_sigma 
 _refln_observed_status 
   4   0   0     2392.87     2074.11     31.51 o 
   6   0   0     2190.57     2064.41     24.17 o 
   8   0   0     1341.53     1342.41     17.13 o 
  10   0   0      370.04      393.42      7.14 o 
  12   0   0       25.95       29.83      2.91 o 
  14   0   0        0.59       -0.48      1.87 o 
  16   0   0       60.85       66.67      5.04 o 
  18   0   0      101.92      136.33      7.40 o 
   2   1   0     8388.11     9285.40    124.05 o 
   3   1   0      470.78      380.25      3.36 o 
   4   1   0      323.50      317.64      3.18 o 
   5   1   0      779.82      808.83      7.13 o 
   6   1   0      608.73      564.57      5.55 o 
   7   1   0      314.64      328.69      3.83 o 
   8   1   0      867.55      781.30      7.85 o 
   9   1   0      989.25     1013.76     10.20 o 
  10   1   0        0.85        1.65      1.09 o 
  11   1   0       90.57      103.67      2.70 o 
  12   1   0       32.94       36.64      2.16 o 
  13   1   0       17.90       16.94      2.21 o 
  14   1   0        5.18        4.88      2.03 o 
  15   1   0       27.52       32.65      2.95 o 
  16   1   0        5.96        3.73      2.38 o 
  17   1   0       32.28       31.19      6.22 o 
  18   1   0       10.35        4.87      2.74 o 
   0   2   0        6.90        8.45      0.98 o 
   1   2   0      709.00      619.09      4.26 o 
   2   2   0     2063.85     2014.66     14.22 o 
   3   2   0      873.43      751.16      5.81 o 
   4   2   0     2303.50     2168.80     15.82 o 
   5   2   0      103.69       96.78      1.83 o 
   6   2   0      786.05      747.91      7.15 o 
   7   2   0        8.35        5.44      1.03 o 
   8   2   0      267.00      287.49      3.93 o 
   9   2   0       97.75       95.07      2.33 o 
  10   2   0      142.85      139.53      3.17 o 
  11   2   0       90.88       86.75      2.62 o 
  12   2   0        0.12       -0.30      1.06 o 
  13   2   0      112.57      106.11      3.36 o 
  14   2   0        2.67        5.27      1.90 o 
  15   2   0       18.30       22.53      3.32 o 
  16   2   0       22.84       23.32      2.90 o 
  17   2   0       84.97      106.58      4.50 o 
  18   2   0        1.03        2.80      2.35 o 
   0   3   0        3.77        4.01      1.42 o 
   1   3   0      258.16      244.03      2.80 o 
   2   3   0      152.41      135.36      1.97 o 
   3   3   0     1351.58     1280.20     15.39 o 
   4   3   0      433.81      408.89      4.12 o 
   5   3   0       26.56       28.00      1.42 o 
   6   3   0      461.74      463.00      5.31 o 
   7   3   0      859.98      921.90      8.07 o 
   8   3   0       33.92       38.78      1.69 o 
   9   3   0      860.73      883.46      8.66 o 
  10   3   0       31.92       31.15      1.77 o 
  11   3   0       26.11       26.18      1.86 o 
  12   3   0       27.83       34.12      2.27 o 
  13   3   0       13.17       16.29      2.16 o 
  14   3   0       18.32       20.48      2.42 o 
  15   3   0       52.02       57.05      3.73 o 
  16   3   0        1.26        1.75      1.96 o 
  17   3   0        2.88        4.01      2.42 o 
   0   4   0      779.60      839.20      9.00 o 
   1   4   0      128.71      124.43      2.10 o 
   2   4   0       21.23       21.19      1.07 o 
   3   4   0      304.78      288.72      3.25 o 
   4   4   0        0.94        1.50      0.84 o 
   5   4   0       84.42       91.95      1.95 o 
   6   4   0       13.67       16.98      2.28 o 
   7   4   0       28.18       24.45      1.75 o 
   8   4   0       40.85       38.12      1.96 o 
   9   4   0       35.89       43.11      2.38 o 
  10   4   0      164.70      155.53      3.47 o 
  11   4   0        7.49        9.64      1.79 o 
  12   4   0        2.48        1.20      1.59 o 
  13   4   0       10.03       10.89      1.96 o 
  14   4   0       30.35       31.59      3.91 o 
  15   4   0        9.00        7.79      2.15 o 
  16   4   0        3.09        2.33      2.32 o 
  17   4   0        0.35        1.86      2.06 o 
   0   5   0     1144.03     1113.32     12.75 o 
   1   5   0        4.66        2.79      0.91 o 
   2   5   0        3.28        2.45      0.85 o 
   3   5   0      505.97      509.10      5.14 o 
   4   5   0       92.23       75.31      1.93 o 
   5   5   0      155.61      159.18      2.66 o 
   6   5   0        5.80        4.56      1.09 o 
   7   5   0       41.32       39.60      1.74 o 
   8   5   0        9.71        9.32      1.53 o 
   9   5   0       87.57       86.14      2.83 o 
  10   5   0        9.18        9.53      2.39 o 
  11   5   0       25.90       22.02      2.83 o 
  12   5   0      190.10      183.79      4.97 o 
  13   5   0        6.70        5.14      2.56 o 
  14   5   0        8.79        6.98      2.29 o 
  15   5   0        0.02        0.21      1.65 o 
  16   5   0        4.28       -0.05      1.61 o 
   0   6   0     1094.26     1128.61     13.35 o 
   1   6   0        2.93        3.37      1.07 o 
   2   6   0       16.50       15.88      1.29 o 
   3   6   0       15.93       20.48      1.45 o 
   4   6   0        3.99        2.66      1.09 o 
   5   6   0        2.99        4.46      1.21 o 
   6   6   0       35.26       39.42      1.78 o 
   7   6   0        2.33        3.79      1.26 o 
   8   6   0      100.73      103.08      2.89 o 
   9   6   0      186.15      183.97      3.66 o 
  10   6   0      255.90      262.93      5.37 o 
  11   6   0      108.22      120.12      3.37 o 
  12   6   0      140.11      156.89      3.90 o 
  13   6   0       18.28       15.86      4.06 o 
  14   6   0        0.02       -0.01      1.37 o 
  15   6   0       28.43        9.59      6.64 o 
   0   7   0        6.07        9.57      1.90 o 
   1   7   0       53.29       54.28      1.95 o 
   2   7   0      429.84      443.08      5.07 o 
   3   7   0       30.33       31.76      1.93 o 
   4   7   0      191.10      195.05      3.64 o 
   5   7   0        1.63        0.61      1.11 o 
   6   7   0       31.81       33.23      2.14 o 
   7   7   0      337.73      346.47      4.92 o 
   8   7   0       64.18       63.23      2.57 o 
   9   7   0        1.74        1.60      1.43 o 
  10   7   0       26.42       23.09      2.22 o 
  11   7   0       17.67       15.28      2.83 o 
  12   7   0        7.38        4.81      1.96 o 
  13   7   0       15.78       13.30      5.75 o 
  14   7   0        7.02        1.78      1.86 o 
   0   8   0      145.46      147.16      4.39 o 
   1   8   0        9.43        7.05      1.61 o 
   2   8   0        0.28        0.02      1.18 o 
   3   8   0        0.06       -0.15      1.05 o 
   4   8   0       60.92       70.86      2.90 o 
   5   8   0       23.78       21.88      2.70 o 
   6   8   0       45.61       45.51      2.27 o 
   7   8   0        1.03       -0.41      1.15 o 
   8   8   0        3.02        3.74      2.15 o 
   9   8   0       24.81       17.87      3.41 o 
  10   8   0        3.04        1.20      1.84 o 
  11   8   0       12.56       10.29      5.02 o 
  12   8   0        8.69        6.18      2.86 o 
  13   8   0        0.82        1.33      1.98 o 
   0   9   0       82.23       93.03      4.21 o 
   1   9   0        0.04        1.47      1.37 o 
   2   9   0       22.31       22.32      2.29 o 
   3   9   0        7.20        5.76      2.17 o 
   4   9   0       39.27       39.05      2.76 o 
   5   9   0        5.84        4.40      1.88 o 
   6   9   0        8.87       11.25      2.06 o 
   7   9   0       18.44       14.83      2.83 o 
   8   9   0        5.61        3.92      1.83 o 
   9   9   0       16.16       15.52      3.11 o 
  10   9   0        3.90        1.23      1.65 o 
  11   9   0        0.56        0.54      1.46 o 
   0  10   0       19.69       17.30      3.15 o 
   1  10   0        3.00        2.21      1.77 o 
   2  10   0        1.03        1.97      1.59 o 
   3  10   0        6.81        5.04      1.96 o 
   4  10   0        2.87        3.57      1.96 o 
   5  10   0        3.24        0.91      1.60 o 
   6  10   0       18.12       15.70      3.30 o 
   7  10   0       12.98       14.58      2.49 o 
   8  10   0        6.02        4.73      2.02 o 
   9  10   0        3.48        5.60      2.07 o 
   0  11   0        1.83        1.98      2.47 o 
   1  11   0        4.02        7.26      2.42 o 
   2  11   0        0.14       -1.01      1.83 o 
   3  11   0        1.82        2.32      2.01 o 
   4  11   0       27.04       39.54      3.21 o 
   5  11   0        1.73        2.80      2.74 o 
   2   0   1     1153.19      943.49     31.94 o 
   4   0   1     1924.70     1861.08     17.13 o 
   6   0   1      184.26      174.15      2.69 o 
   8   0   1       31.79       30.67      1.63 o 
  10   0   1      146.63      140.59      2.78 o 
  12   0   1      166.29      180.88      3.87 o 
  14   0   1      415.18      421.63      6.74 o 
  16   0   1        3.83        7.81      2.56 o 
  18   0   1       48.95       57.42     10.37 o 
   1   1   1     4377.13     4134.07     51.29 o 
   2   1   1     2146.62     1861.29     11.72 o 
   3   1   1     3588.95     3487.95     20.56 o 
   4   1   1       44.11       44.64      0.84 o 
   5   1   1      556.81      518.10      3.42 o 
   6   1   1      150.32      126.64      1.50 o 
   7   1   1      335.56      324.60      2.92 o 
   8   1   1      450.92      486.27      3.80 o 
   9   1   1       77.99       83.81      1.52 o 
  10   1   1       31.37       27.18      1.36 o 
  11   1   1       22.89       29.60      1.33 o 
  12   1   1      240.60      250.90      3.17 o 
  13   1   1      255.70      268.38      3.70 o 
  14   1   1       79.30       82.46      2.40 o 
  15   1   1      123.58      134.26      3.10 o 
  16   1   1        7.12        7.14      1.78 o 
  17   1   1       11.09        9.60      1.98 o 
  18   1   1       21.28       10.60      3.56 o 
   1   2   1     5913.51     5819.47     27.29 o 
   2   2   1     4036.81     3949.38     21.14 o 
   3   2   1       93.86       87.68      1.27 o 
   4   2   1     1843.19     1739.50      9.07 o 
   5   2   1      113.46       86.97      1.11 o 
   6   2   1     1223.30     1290.21      7.91 o 
   7   2   1      339.56      351.72      2.94 o 
   8   2   1      380.63      406.06      3.39 o 
   9   2   1       49.16       55.74      1.57 o 
  10   2   1       45.81       52.58      1.49 o 
  11   2   1       76.12       77.60      1.85 o 
  12   2   1       66.12       79.13      2.05 o 
  13   2   1      132.05      137.83      2.60 o 
  14   2   1       59.41       57.80      2.19 o 
  15   2   1      127.03      128.11      3.25 o 
  16   2   1        4.51        4.80      1.61 o 
  17   2   1        5.32        4.95      1.86 o 
  18   2   1        2.77        3.43      1.85 o 
   1   3   1       90.10       81.27      1.00 o 
   2   3   1      828.20      744.73      3.96 o 
   3   3   1      184.45      193.68      1.78 o 
   4   3   1      224.34      216.76      1.71 o 
   5   3   1      468.44      481.65      3.61 o 
   6   3   1        7.56       11.45      0.83 o 
   7   3   1       39.18       44.72      1.12 o 
   8   3   1       95.29       97.66      1.48 o 
   9   3   1       11.99       13.52      0.95 o 
  10   3   1      184.63      177.98      2.21 o 
  11   3   1        4.76        7.38      1.10 o 
  12   3   1      199.87      204.03      2.93 o 
  13   3   1      121.91      123.28      2.61 o 
  14   3   1       10.24        9.85      1.55 o 
  15   3   1       10.00        9.72      1.73 o 
  16   3   1        5.86        4.10      1.51 o 
  17   3   1        3.64        3.05      1.50 o 
   1   4   1      175.84      155.74      1.52 o 
   2   4   1      151.62      154.87      1.43 o 
   3   4   1      482.65      480.11      3.34 o 
   4   4   1      652.47      650.71      4.23 o 
   5   4   1      308.64      314.52      2.38 o 
   6   4   1      143.99      140.84      1.75 o 
   7   4   1      176.04      188.25      2.28 o 
   8   4   1       43.29       45.91      1.39 o 
   9   4   1      113.17      102.18      2.01 o 
  10   4   1       93.40       92.32      2.00 o 
  11   4   1       19.47       19.99      1.49 o 
  12   4   1      120.36      121.45      2.50 o 
  13   4   1        5.15        4.04      1.16 o 
  14   4   1       33.46       36.63      3.65 o 
  15   4   1       12.00        9.84      1.52 o 
  16   4   1        2.33        2.15      1.45 o 
  17   4   1        5.59        4.57      1.65 o 
   1   5   1      876.99      886.32      5.19 o 
   2   5   1     1171.63     1193.94      6.67 o 
   3   5   1      180.95      191.38      1.88 o 
   4   5   1       96.71      108.06      1.56 o 
   5   5   1      188.89      176.92      1.85 o 
   6   5   1       42.93       49.51      1.22 o 
   7   5   1       82.93       87.47      1.61 o 
   8   5   1      116.89      126.63      2.08 o 
   9   5   1       28.84       28.48      1.45 o 
  10   5   1       54.30       50.14      1.95 o 
  11   5   1      144.12      142.55      2.69 o 
  12   5   1       34.77       39.01      1.99 o 
  13   5   1       43.29       48.14      2.32 o 
  14   5   1        1.30        0.09      1.02 o 
  15   5   1       29.74        0.31      1.93 o 
  16   5   1       10.24        5.88      2.22 o 
   1   6   1       35.36       34.34      1.09 o 
   2   6   1      255.47      278.91      2.56 o 
   3   6   1        3.86        3.24      0.72 o 
   4   6   1       89.71       92.22      1.70 o 
   5   6   1       98.82      100.80      1.79 o 
   6   6   1      205.25      206.08      2.30 o 
   7   6   1       73.85       76.78      1.63 o 
   8   6   1       29.12       33.20      1.39 o 
   9   6   1       15.64       11.03      1.19 o 
  10   6   1        6.30        6.51      1.18 o 
  11   6   1      113.20      120.55      2.41 o 
  12   6   1        5.86        5.60      1.43 o 
  13   6   1       14.64        7.84      2.75 o 
  14   6   1       44.60       46.85      6.04 o 
  15   6   1       26.70        3.51      2.53 o 
   1   7   1       50.54       56.88      1.50 o 
   2   7   1       44.65       45.20      1.47 o 
   3   7   1       49.93       50.19      1.42 o 
   4   7   1        0.99        0.95      0.79 o 
   5   7   1       70.76       69.06      1.75 o 
   6   7   1       28.64       30.55      1.31 o 
   7   7   1      129.99      137.86      2.18 o 
   8   7   1       52.19       54.92      1.78 o 
   9   7   1       33.89       35.87      1.75 o 
  10   7   1       46.00       43.87      2.41 o 
  11   7   1       18.01        9.98      2.13 o 
  12   7   1       16.33       14.26      2.86 o 
  13   7   1        6.39        4.08      1.62 o 
  14   7   1        2.75        1.07      1.38 o 
   1   8   1        8.14        5.84      1.05 o 
   2   8   1       78.41       81.95      1.83 o 
   3   8   1        6.16        6.44      1.19 o 
   4   8   1       65.03       62.02      1.86 o 
   5   8   1       15.87       14.53      1.66 o 
   6   8   1      176.78      185.29      2.65 o 
   7   8   1       32.66       29.52      1.70 o 
   8   8   1        9.90        7.82      1.26 o 
   9   8   1       37.24       42.01      2.81 o 
  10   8   1       11.43        8.52      1.91 o 
  11   8   1       10.38        9.81      1.93 o 
  12   8   1       10.59        7.39      1.99 o 
  13   8   1        4.45        2.22      1.25 o 
   1   9   1        0.97        0.81      1.08 o 
   2   9   1       66.90       69.70      2.03 o 
   3   9   1       35.19       33.57      1.83 o 
   4   9   1       53.58       53.21      2.06 o 
   5   9   1        3.75        3.91      1.31 o 
   6   9   1       12.26       11.13      1.53 o 
   7   9   1        1.60        1.07      1.11 o 
   8   9   1       45.19       43.78      2.24 o 
   9   9   1        9.78       10.54      2.06 o 
  10   9   1        0.00        1.55      1.42 o 
  11   9   1        0.60        1.02      1.15 o 
   1  10   1        2.57        3.32      1.22 o 
   2  10   1       10.84        9.98      1.65 o 
   3  10   1        5.10        4.31      1.41 o 
   4  10   1        4.91        5.82      1.66 o 
   5  10   1       10.34        7.81      1.57 o 
   6  10   1        9.45        8.07      1.64 o 
   7  10   1       11.13        8.32      1.58 o 
   8  10   1        5.60        6.57      1.76 o 
   9  10   1        0.12        0.95      1.21 o 
   1  11   1        2.92        3.89      1.61 o 
   2  11   1        2.94        3.50      1.42 o 
   3  11   1        7.27        7.11      1.79 o 
   4  11   1        2.05        1.60      1.36 o 
   5  11   1       15.45       10.83      2.31 o 
   0   0   2     5578.41     5889.80     53.37 o 
   2   0   2     3531.28     3432.74     26.82 o 
   4   0   2      102.80       93.55      1.55 o 
   6   0   2      885.16      823.28      7.50 o 
   8   0   2      918.76      965.17      9.32 o 
  10   0   2      200.24      209.62      3.45 o 
  12   0   2      358.00      380.14      5.61 o 
  14   0   2       10.07       10.36      2.12 o 
  16   0   2       94.79      115.48      5.33 o 
  18   0   2       20.70       16.27      7.62 o 
   0   1   2     6509.65     6239.46     44.97 o 
   1   1   2     5725.51     5703.17     30.93 o 
   2   1   2     4601.98     4449.55     53.29 o 
   3   1   2    16466.60    18689.92    503.12 o 
   4   1   2      707.23      650.82      4.41 o 
   5   1   2     2563.37     2545.47     14.81 o 
   6   1   2      271.35      252.34      2.18 o 
   7   1   2      167.53      162.45      1.81 o 
   8   1   2      233.87      235.06      2.41 o 
   9   1   2      209.86      195.00      2.45 o 
  10   1   2       75.48       87.50      1.86 o 
  11   1   2      233.68      254.43      3.01 o 
  12   1   2       61.40       61.25      1.86 o 
  13   1   2       65.03       70.20      2.03 o 
  14   1   2       29.24       34.48      1.95 o 
  15   1   2       14.48       14.90      1.71 o 
  16   1   2       71.79       85.70      2.75 o 
  17   1   2        4.00        4.96      1.75 o 
  18   1   2       22.16       17.33      5.53 o 
   0   2   2     6791.56     7062.55     49.06 o 
   1   2   2     2246.49     2139.71     10.29 o 
   2   2   2       84.92       74.61      0.71 o 
   3   2   2      625.97      568.23      3.82 o 
   4   2   2     1822.10     1782.32     10.54 o 
   5   2   2      119.34      113.87      1.34 o 
   6   2   2      315.36      299.06      2.36 o 
   7   2   2      194.69      203.97      2.17 o 
   8   2   2      209.50      225.32      2.28 o 
   9   2   2      266.43      256.23      2.59 o 
  10   2   2      148.95      155.37      2.17 o 
  11   2   2       27.87       27.03      1.31 o 
  12   2   2      156.89      150.82      2.55 o 
  13   2   2        3.90        3.83      1.21 o 
  14   2   2       22.41       24.59      1.83 o 
  15   2   2       24.79       30.80      2.11 o 
  16   2   2        3.11        1.41      1.38 o 
  17   2   2        0.24       -1.09      1.52 o 
   0   3   2     4428.09     4592.33     31.89 o 
   1   3   2     2487.14     2478.38     12.00 o 
   2   3   2     2213.66     2175.47     10.87 o 
   3   3   2      251.76      252.85      1.86 o 
   4   3   2      485.60      429.13      3.10 o 
   5   3   2       41.87       43.01      0.92 o 
   6   3   2       30.77       38.74      1.40 o 
   7   3   2       16.70       21.02      0.79 o 
   8   3   2      427.75      444.68      3.45 o 
   9   3   2       15.61       21.31      1.00 o 
  10   3   2       38.31       43.23      1.30 o 
  11   3   2       51.15       56.03      1.64 o 
  12   3   2       40.08       44.35      1.65 o 
  13   3   2       11.46       10.43      1.48 o 
  14   3   2       82.44       86.95      2.40 o 
  15   3   2       32.04       38.73      2.01 o 
  16   3   2        6.85        7.91      1.63 o 
  17   3   2        5.49        7.48      1.77 o 
   0   4   2      708.12      735.71      5.81 o 
   1   4   2       90.40       74.07      1.16 o 
   2   4   2      689.83      666.31      3.96 o 
   3   4   2      668.28      666.81      4.27 o 
   4   4   2      424.48      438.40      3.14 o 
   5   4   2      523.82      518.58      3.79 o 
   6   4   2      452.63      474.54      5.71 o 
   7   4   2       93.46       88.66      1.33 o 
   8   4   2       49.53       46.12      1.43 o 
   9   4   2       29.64       25.81      1.35 o 
  10   4   2      210.17      217.74      3.26 o 
  11   4   2       17.17       15.45      1.28 o 
  12   4   2       31.71       29.65      1.50 o 
  13   4   2        8.96       11.35      1.59 o 
  14   4   2       17.47       17.45      1.55 o 
  15   4   2       10.87       10.71      1.53 o 
  16   4   2        7.57        6.10      1.52 o 
  17   4   2        0.69        0.22      0.81 o 
   0   5   2      309.55      325.36      3.39 o 
   1   5   2      339.57      376.09      2.73 o 
   2   5   2       64.83       59.57      1.12 o 
   3   5   2      284.79      290.54      2.42 o 
   4   5   2      383.06      378.18      2.94 o 
   5   5   2        2.39        1.23      0.56 o 
   6   5   2       48.14       53.69      1.43 o 
   7   5   2        8.60        7.29      0.76 o 
   8   5   2       38.68       32.54      1.12 o 
   9   5   2      111.36      105.30      1.82 o 
  10   5   2      113.18      113.65      1.98 o 
  11   5   2      114.05      120.41      2.42 o 
  12   5   2       84.06       92.52      2.31 o 
  13   5   2       16.23       14.37      2.12 o 
  14   5   2       14.58       15.81      3.69 o 
  15   5   2       19.57       12.57      2.98 o 
  16   5   2        0.38        1.19      1.43 o 
   0   6   2      638.02      664.70      6.14 o 
   1   6   2       16.01       11.48      0.83 o 
   2   6   2       87.33       93.08      1.51 o 
   3   6   2      116.14      109.68      1.61 o 
   4   6   2       26.38       26.81      1.18 o 
   5   6   2       32.31       37.86      1.17 o 
   6   6   2        6.31        7.25      0.87 o 
   7   6   2        9.12       12.05      0.94 o 
   8   6   2      154.23      161.79      2.22 o 
   9   6   2      288.87      303.53      3.26 o 
  10   6   2       50.23       55.57      1.68 o 
  11   6   2        7.26        9.16      1.18 o 
  12   6   2       15.08       13.10      1.44 o 
  13   6   2        1.01        0.41      0.90 o 
  14   6   2       13.22        5.86      2.28 o 
  15   6   2        1.27        2.26      1.28 o 
   0   7   2      305.30      307.68      4.01 o 
   1   7   2       26.03       28.56      1.23 o 
   2   7   2      121.82      129.48      2.13 o 
   3   7   2        4.13        5.47      0.88 o 
   4   7   2       14.62       13.37      1.09 o 
   5   7   2       19.39       19.17      1.27 o 
   6   7   2       25.13       27.56      1.16 o 
   7   7   2      187.52      185.81      2.49 o 
   8   7   2       77.19       85.02      1.88 o 
   9   7   2      149.25      153.97      2.57 o 
  10   7   2       56.45       64.42      2.33 o 
  11   7   2        9.43        9.44      1.62 o 
  12   7   2       12.41       10.91      2.36 o 
  13   7   2        3.96        1.80      1.21 o 
  14   7   2        3.23        0.96      1.61 o 
   0   8   2      195.03      217.72      3.73 o 
   1   8   2       78.34       79.78      1.95 o 
   2   8   2       58.31       60.54      1.74 o 
   3   8   2       61.65       66.88      1.72 o 
   4   8   2      121.96      124.01      2.37 o 
   5   8   2       47.86       45.58      1.87 o 
   6   8   2       35.36       37.34      1.53 o 
   7   8   2       23.71       22.84      1.78 o 
   8   8   2        9.87        7.67      1.18 o 
   9   8   2        9.62        7.23      1.25 o 
  10   8   2        1.95        1.68      1.15 o 
  11   8   2       13.75        6.57      1.62 o 
  12   8   2        0.49        0.94      1.15 o 
  13   8   2        3.90        2.58      1.79 o 
   0   9   2       12.60       11.60      1.90 o 
   1   9   2        2.00        2.23      1.04 o 
   2   9   2       83.69       91.07      2.29 o 
   3   9   2       13.16       13.30      1.39 o 
   4   9   2        0.64        0.73      1.14 o 
   5   9   2       18.50       15.74      1.98 o 
   6   9   2        9.49        7.17      1.26 o 
   7   9   2       11.00        8.05      1.49 o 
   8   9   2       20.50       17.18      3.17 o 
   9   9   2       27.91       26.13      3.89 o 
  10   9   2        1.13        1.59      1.03 o 
  11   9   2        0.49        0.61      1.54 o 
   0  10   2       46.18       47.40      2.85 o 
   1  10   2        4.74        5.48      1.33 o 
   2  10   2       10.57       10.36      1.70 o 
   3  10   2        8.60        7.63      1.65 o 
   4  10   2        2.84        3.65      1.33 o 
   5  10   2        3.34        1.10      1.19 o 
   6  10   2       15.16       17.46      1.92 o 
   7  10   2       13.34       13.71      2.06 o 
   8  10   2        1.43       -0.36      1.12 o 
   0  11   2        5.62        3.61      1.92 o 
   1  11   2        2.82        1.78      1.34 o 
   2  11   2        4.92        4.76      1.62 o 
   3  11   2        3.15        3.21      1.44 o 
   4  11   2        2.50        1.00      1.26 o 
   5  11   2        0.30        0.93      1.45 o 
   2   0   3    14813.62    16667.91    417.07 o 
   4   0   3     7600.98     8134.84     71.69 o 
   6   0   3      872.63      834.30      9.07 o 
   8   0   3      499.90      505.88      5.68 o 
  10   0   3      236.60      234.48      3.73 o 
  12   0   3       93.11       85.85      3.13 o 
  14   0   3      358.61      412.47      6.74 o 
  16   0   3        3.66        3.07      2.11 o 
   1   1   3       35.42       34.39      0.73 o 
   2   1   3     2764.14     2568.10     13.84 o 
   3   1   3      140.27      129.34      1.43 o 
   4   1   3     1764.40     1705.04     10.90 o 
   5   1   3     1245.90     1209.70      7.39 o 
   6   1   3      703.76      682.11      5.92 o 
   7   1   3      607.99      637.51      4.47 o 
   8   1   3       98.60       97.39      1.61 o 
   9   1   3      134.26      137.23      1.85 o 
  10   1   3       60.28       66.24      1.63 o 
  11   1   3       81.82       86.56      1.91 o 
  12   1   3        9.78        9.76      1.22 o 
  13   1   3      158.62      164.89      3.16 o 
  14   1   3       24.86       26.98      1.82 o 
  15   1   3        8.85       10.99      1.90 o 
  16   1   3       13.74       12.63      1.93 o 
  17   1   3        5.47        5.82      1.88 o 
   1   2   3     1405.75     1404.71      7.11 o 
   2   2   3     2125.02     2072.67     16.97 o 
   3   2   3       44.24       43.13      1.24 o 
   4   2   3       29.62       29.20      0.82 o 
   5   2   3       28.28       32.91      0.65 o 
   6   2   3       49.84       47.97      1.05 o 
   7   2   3       57.66       50.57      0.94 o 
   8   2   3       66.86       65.55      1.32 o 
   9   2   3      149.63      150.70      2.00 o 
  10   2   3      202.25      200.66      2.49 o 
  11   2   3      133.50      137.78      2.26 o 
  12   2   3       73.82       76.14      2.09 o 
  13   2   3       46.58       53.05      1.96 o 
  14   2   3       13.18       16.42      1.77 o 
  15   2   3       27.65       29.89      2.20 o 
  16   2   3        6.28        9.68      1.80 o 
  17   2   3        1.84        2.43      1.55 o 
   1   3   3      130.57      111.74      1.15 o 
   2   3   3      114.39       98.17      0.94 o 
   3   3   3      210.17      189.64      1.99 o 
   4   3   3      916.88      904.75      6.18 o 
   5   3   3     1007.54     1048.70      7.72 o 
   6   3   3       95.60       84.30      1.01 o 
   7   3   3       77.49       82.18      2.04 o 
   8   3   3        2.55        2.61      0.47 o 
   9   3   3       38.32       37.34      1.02 o 
  10   3   3       63.06       57.48      1.30 o 
  11   3   3       33.19       50.92      1.47 o 
  12   3   3       78.51       72.83      2.04 o 
  13   3   3      151.22      167.42      3.03 o 
  14   3   3      105.15      107.69      2.56 o 
  15   3   3       14.92       15.23      1.64 o 
  16   3   3        8.53       10.30      1.83 o 
  17   3   3        0.38       -0.32      1.06 o 
   1   4   3      131.45      124.31      1.33 o 
   2   4   3      379.14      386.14      2.62 o 
   3   4   3       84.71       92.37      0.97 o 
   4   4   3       85.86       81.76      0.97 o 
   5   4   3       60.36       59.00      1.42 o 
   6   4   3       96.56      114.98      0.91 o 
   7   4   3      168.87      177.53      1.87 o 
   8   4   3       29.21       31.11      1.17 o 
   9   4   3       44.50       49.91      1.86 o 
  10   4   3       35.43       36.79      1.21 o 
  11   4   3        3.09        3.13      0.86 o 
  12   4   3      228.51      253.23      3.66 o 
  13   4   3       19.57       22.23      1.41 o 
  14   4   3       42.86       42.35      4.66 o 
  15   4   3        0.32        1.02      1.11 o 
  16   4   3        0.59        0.69      1.14 o 
   1   5   3        2.02        3.19      0.54 o 
   2   5   3      226.48      244.87      2.09 o 
   3   5   3      181.78      181.19      1.67 o 
   4   5   3      280.19      282.95      2.49 o 
   5   5   3       74.54       82.46      1.17 o 
   6   5   3       17.24       17.63      0.75 o 
   7   5   3      144.62      143.25      1.78 o 
   8   5   3        4.02        2.90      0.79 o 
   9   5   3        2.81        1.08      0.53 o 
  10   5   3       19.51       23.40      1.36 o 
  11   5   3       29.03       37.10      2.26 o 
  12   5   3       30.82       25.48      1.45 o 
  13   5   3       26.18       25.93      2.30 o 
  14   5   3       47.24       48.95      3.54 o 
  15   5   3        1.07        1.18      1.51 o 
  16   5   3        2.55        3.20      2.34 o 
   1   6   3      114.68      119.37      1.60 o 
   2   6   3      172.15      173.98      2.05 o 
   3   6   3        6.17        7.28      0.84 o 
   4   6   3       19.95       20.04      0.93 o 
   5   6   3       39.36       37.78      1.12 o 
   6   6   3        0.85        0.29      0.35 o 
   7   6   3       28.07       29.48      1.22 o 
   8   6   3      131.17      134.63      1.96 o 
   9   6   3       17.77       19.47      1.27 o 
  10   6   3       50.37       51.49      1.48 o 
  11   6   3       21.16       20.50      3.30 o 
  12   6   3        9.23        6.56      1.83 o 
  13   6   3       13.59        6.84      2.04 o 
  14   6   3       20.07       11.63      3.96 o 
  15   6   3        2.51        2.15      2.09 o 
   1   7   3       25.56       28.32      1.29 o 
   2   7   3       25.90       23.21      1.12 o 
   3   7   3        6.18        6.68      1.00 o 
   4   7   3       48.41       47.35      1.50 o 
   5   7   3       87.01       91.06      1.74 o 
   6   7   3      272.24      277.44      3.09 o 
   7   7   3      171.86      190.28      2.79 o 
   8   7   3       38.15       40.33      1.55 o 
   9   7   3        8.36       10.13      0.93 o 
  10   7   3       18.51       11.08      3.05 o 
  11   7   3       55.20       59.11      1.75 o 
  12   7   3        6.77        2.22      1.08 o 
  13   7   3        6.70        2.47      1.76 o 
  14   7   3        0.22        2.84      2.18 o 
   1   8   3        3.53        4.17      1.02 o 
   2   8   3      102.14      106.83      2.02 o 
   3   8   3       26.83       25.44      1.58 o 
   4   8   3        5.55        4.77      1.08 o 
   5   8   3       31.14       32.40      1.71 o 
   6   8   3       67.22       73.20      1.68 o 
   7   8   3        1.51        0.93      0.93 o 
   8   8   3       37.19       29.49      1.82 o 
   9   8   3       11.00        7.25      1.79 o 
  10   8   3       14.88        9.03      3.38 o 
  11   8   3        4.79        3.55      1.89 o 
  12   8   3        0.84        0.99      1.59 o 
   1   9   3        2.55        4.47      1.13 o 
   2   9   3       30.18       25.20      1.56 o 
   3   9   3        3.86        3.66      1.09 o 
   4   9   3        5.22        3.12      1.28 o 
   5   9   3       35.57       39.08      2.44 o 
   6   9   3        2.10        0.89      0.90 o 
   7   9   3        9.20        7.07      1.68 o 
   8   9   3        4.24        3.23      0.90 o 
   9   9   3        2.26        0.22      1.47 o 
  10   9   3        0.63        0.62      1.69 o 
   1  10   3        0.57        0.96      1.16 o 
   2  10   3        3.28        3.26      1.32 o 
   3  10   3       34.15       29.82      2.00 o 
   4  10   3        6.83        6.00      1.66 o 
   5  10   3        3.91        3.72      1.25 o 
   6  10   3       20.58       14.86      3.19 o 
   7  10   3        7.30        4.56      1.44 o 
   8  10   3        0.76        0.87      1.83 o 
   1  11   3        3.05        1.38      1.21 o 
   2  11   3        4.48        3.25      1.33 o 
   3  11   3        1.40        1.87      1.32 o 
   4  11   3        3.90        4.64      1.72 o 
   0   0   4     1757.47     1702.42     20.24 o 
   2   0   4      494.17      457.65      4.06 o 
   4   0   4      164.78      180.59      2.33 o 
   6   0   4      691.07      633.43      8.57 o 
   8   0   4      403.62      391.11      4.89 o 
  10   0   4      243.36      247.89      3.98 o 
  12   0   4       38.90       44.40      2.66 o 
  14   0   4       26.52       28.62      2.60 o 
  16   0   4       70.94       85.24      3.96 o 
   0   1   4      342.48      313.95      3.31 o 
   1   1   4     1416.78     1358.69      7.35 o 
   2   1   4      541.34      485.99      2.81 o 
   3   1   4      834.24      716.02      4.89 o 
   4   1   4      278.35      266.23      2.14 o 
   5   1   4      236.34      220.69      2.03 o 
   6   1   4      181.70      174.29      1.86 o 
   7   1   4      282.02      297.66      2.63 o 
   8   1   4       82.36       80.37      1.41 o 
   9   1   4        8.37        8.48      0.87 o 
  10   1   4      103.71      112.81      2.04 o 
  11   1   4      284.32      284.81      3.30 o 
  12   1   4       43.02       45.72      1.73 o 
  13   1   4       49.52       58.11      1.98 o 
  14   1   4       75.27       87.90      2.61 o 
  15   1   4       34.20       35.23      2.46 o 
  16   1   4        9.09        5.62      2.25 o 
  17   1   4       17.26        8.75      3.98 o 
   0   2   4      338.89      304.31      3.50 o 
   1   2   4      389.38      375.67      2.54 o 
   2   2   4      685.61      632.51      4.21 o 
   3   2   4      189.59      180.85      1.78 o 
   4   2   4     1462.89     1547.65     10.38 o 
   5   2   4      439.06      472.42      3.06 o 
   6   2   4      475.32      493.15      3.73 o 
   7   2   4      415.65      445.60      3.81 o 
   8   2   4      549.48      601.40      4.40 o 
   9   2   4       84.97       89.10      1.60 o 
  10   2   4      133.43      134.91      1.98 o 
  11   2   4      109.66      118.12      2.33 o 
  12   2   4      186.50      198.59      2.87 o 
  13   2   4       84.90       81.08      2.45 o 
  14   2   4       11.77        9.50      1.87 o 
  15   2   4        0.06       -0.39      1.08 o 
  16   2   4       28.84       37.02      5.29 o 
  17   2   4        8.01        7.62      1.79 o 
   0   3   4        0.07       -0.52      0.58 o 
   1   3   4      798.19      806.84      4.73 o 
   2   3   4      447.34      437.47      2.69 o 
   3   3   4       28.78       27.95      1.26 o 
   4   3   4       28.87       21.33      1.24 o 
   5   3   4      200.51      207.65      2.78 o 
   6   3   4      101.49       91.86      1.69 o 
   7   3   4       90.78       91.94      1.89 o 
   8   3   4       89.93       91.90      1.42 o 
   9   3   4      103.47      104.46      2.11 o 
  10   3   4      181.11      185.73      2.44 o 
  11   3   4       46.06       39.57      1.37 o 
  12   3   4        5.79        9.44      1.26 o 
  13   3   4       27.87       28.59      1.70 o 
  14   3   4       18.62       19.04      1.76 o 
  15   3   4        8.02        4.31      1.67 o 
  16   3   4        0.91        2.25      1.25 o 
   0   4   4      569.76      566.51      5.12 o 
   1   4   4       18.63       23.24      0.78 o 
   2   4   4      179.48      179.27      1.55 o 
   3   4   4      255.91      251.70      1.77 o 
   4   4   4      528.99      525.33      4.01 o 
   5   4   4      370.86      364.14      3.95 o 
   6   4   4      173.65      197.11      2.40 o 
   7   4   4      106.14      108.01      2.16 o 
   8   4   4       32.26       35.37      1.78 o 
   9   4   4        2.29        1.64      0.98 o 
  10   4   4        5.49        7.76      0.52 o 
  11   4   4        2.27        0.75      0.45 o 
  12   4   4       62.23       67.51      2.67 o 
  13   4   4       29.15       30.28      2.92 o 
  14   4   4       24.97       24.43      3.18 o 
  15   4   4        0.60        0.26      1.32 o 
  16   4   4        1.41        2.97      2.09 o 
   0   5   4      549.88      591.17      7.07 o 
   1   5   4      109.58      118.66      1.41 o 
   2   5   4      634.56      659.68      4.29 o 
   3   5   4      261.26      267.45      2.15 o 
   4   5   4       80.16       82.94      1.15 o 
   5   5   4       71.15       81.97      2.09 o 
   6   5   4      113.47      114.96      2.53 o 
   7   5   4       95.86       87.66      1.95 o 
   8   5   4       46.48       52.88      2.08 o 
   9   5   4      219.53      244.35      3.67 o 
  10   5   4       35.10       35.20      1.91 o 
  11   5   4      110.88      128.52      3.05 o 
  12   5   4        4.32        2.44      0.61 o 
  13   5   4        4.63        2.53      0.58 o 
  14   5   4        7.19        4.93      2.02 o 
  15   5   4        5.35        3.77      2.05 o 
   0   6   4       14.60       14.31      1.37 o 
   1   6   4      152.37      156.90      1.82 o 
   2   6   4       39.34       40.42      1.26 o 
   3   6   4      194.00      202.75      2.22 o 
   4   6   4       82.55       88.63      1.37 o 
   5   6   4       19.00       19.56      0.70 o 
   6   6   4      184.62      207.40      3.29 o 
   7   6   4      271.15      284.71      4.34 o 
   8   6   4      108.02      103.01      2.38 o 
   9   6   4      105.96      115.28      2.65 o 
  10   6   4       16.19       17.22      1.77 o 
  11   6   4        6.27        1.96      1.74 o 
  12   6   4        2.61        1.49      1.43 o 
  13   6   4        3.35        0.39      1.44 o 
  14   6   4        8.47        1.97      1.82 o 
   0   7   4      198.35      215.45      3.31 o 
   1   7   4      102.97       99.43      1.77 o 
   2   7   4       54.13       58.10      1.50 o 
   3   7   4       15.59       13.03      0.94 o 
   4   7   4      133.44      151.66      2.28 o 
   5   7   4       10.16       12.73      0.80 o 
   6   7   4       45.42       45.48      1.25 o 
   7   7   4       90.93       98.96      3.25 o 
   8   7   4       23.65       21.83      2.20 o 
   9   7   4        1.69        2.97      1.77 o 
  10   7   4        3.09        1.01      1.25 o 
  11   7   4        8.37        4.74      1.89 o 
  12   7   4        6.45        2.75      1.60 o 
  13   7   4        1.35        1.95      1.60 o 
   0   8   4       97.21       85.32      2.56 o 
   1   8   4        1.99        2.60      0.93 o 
   2   8   4       65.64       71.42      2.30 o 
   3   8   4       52.94       70.64      1.72 o 
   4   8   4      100.67      111.42      2.58 o 
   5   8   4       19.93       18.41      1.14 o 
   6   8   4       54.07       55.10      1.75 o 
   7   8   4       22.58       21.91      2.86 o 
   8   8   4       35.78       28.50      4.53 o 
   9   8   4       41.37       49.72      3.96 o 
  10   8   4       14.07        9.37      2.56 o 
  11   8   4        3.27        2.96      2.14 o 
  12   8   4       14.14       10.60      3.56 o 
   0   9   4      185.34      206.87      4.63 o 
   1   9   4       42.30       47.16      2.08 o 
   2   9   4       56.09       55.03      2.54 o 
   3   9   4        6.04        4.56      1.12 o 
   4   9   4       10.59        8.74      1.35 o 
   5   9   4       13.42       14.18      1.87 o 
   6   9   4       10.92        9.94      1.43 o 
   7   9   4        0.12       -0.07      0.56 o 
   8   9   4        8.86        7.88      2.31 o 
   9   9   4        6.36        5.54      2.21 o 
  10   9   4        5.28        4.25      2.46 o 
   0  10   4        8.83        5.65      1.92 o 
   1  10   4        5.33        1.92      1.15 o 
   2  10   4        4.28        2.20      1.29 o 
   3  10   4        0.78        1.35      1.38 o 
   4  10   4       13.42       13.52      1.94 o 
   5  10   4       24.35       26.35      2.88 o 
   6  10   4        0.55        2.33      1.63 o 
   7  10   4        6.66        4.28      2.24 o 
   0  11   4        1.21        1.90      1.90 o 
   1  11   4        4.62        5.37      1.61 o 
   2  11   4        0.64        0.99      1.24 o 
   2   0   5      779.61      809.94      6.31 o 
   4   0   5      479.63      549.51      5.06 o 
   6   0   5      696.13      679.52      6.11 o 
   8   0   5      366.25      356.02      4.87 o 
  10   0   5      452.74      471.77      6.14 o 
  12   0   5       24.20       21.33      2.39 o 
  14   0   5       28.27       28.65      5.22 o 
  16   0   5       20.04        0.12      1.80 o 
   1   1   5       74.65       65.48      1.24 o 
   2   1   5      765.08      775.85      4.78 o 
   3   1   5      405.82      422.28      3.25 o 
   4   1   5      135.72      129.18      1.63 o 
   5   1   5      450.02      454.57      3.23 o 
   6   1   5      291.28      319.81      2.67 o 
   7   1   5      671.41      698.62      5.29 o 
   8   1   5       83.90       85.22      1.63 o 
   9   1   5        4.06        3.53      0.79 o 
  10   1   5        8.75        7.13      0.98 o 
  11   1   5       59.57       64.54      1.77 o 
  12   1   5       28.50       47.48      1.96 o 
  13   1   5       49.92       58.43      2.05 o 
  14   1   5        5.77        4.01      1.56 o 
  15   1   5        6.89        2.44      1.54 o 
  16   1   5       13.36        2.30      1.63 o 
  17   1   5        7.72        1.60      1.59 o 
   1   2   5       92.96      102.95      1.48 o 
   2   2   5      643.62      638.16      3.76 o 
   3   2   5      491.31      478.49      3.55 o 
   4   2   5       23.22       28.49      1.00 o 
   5   2   5      339.54      336.83      2.43 o 
   6   2   5      146.73      148.86      1.83 o 
   7   2   5      136.88      140.83      1.99 o 
   8   2   5        2.09        3.36      0.67 o 
   9   2   5       57.58       57.35      1.38 o 
  10   2   5       77.44       80.00      1.61 o 
  11   2   5       89.02       90.23      1.84 o 
  12   2   5       12.01       12.63      1.54 o 
  13   2   5        3.48        4.60      1.19 o 
  14   2   5        6.88        6.54      1.40 o 
  15   2   5       16.55        7.70      3.14 o 
  16   2   5        2.50        1.34      1.27 o 
   1   3   5      167.95      155.40      1.59 o 
   2   3   5      543.58      552.82      3.53 o 
   3   3   5      342.10      361.15      2.47 o 
   4   3   5      388.96      420.68      4.28 o 
   5   3   5      347.97      350.07      4.19 o 
   6   3   5       57.54       65.81      1.97 o 
   7   3   5       13.33        9.97      1.45 o 
   8   3   5       71.14       71.92      1.77 o 
   9   3   5        4.23        3.38      0.41 o 
  10   3   5      190.15      179.87      2.45 o 
  11   3   5       12.52        9.76      1.05 o 
  12   3   5       20.31       13.23      1.04 o 
  13   3   5       39.95       42.19      2.69 o 
  14   3   5       21.54       17.28      2.70 o 
  15   3   5        3.36        4.26      1.23 o 
  16   3   5        7.52        6.82      1.60 o 
   1   4   5       85.50       93.55      1.28 o 
   2   4   5      157.16      161.26      1.58 o 
   3   4   5      178.19      181.19      1.56 o 
   4   4   5      285.85      295.81      3.46 o 
   5   4   5        1.08        0.21      1.08 o 
   6   4   5       22.89       27.65      1.86 o 
   7   4   5        2.50        3.86      1.38 o 
   8   4   5        6.88        5.92      0.82 o 
   9   4   5       49.16       50.40      1.46 o 
  10   4   5      133.20      127.25      2.62 o 
  11   4   5       29.79       29.17      1.79 o 
  12   4   5      115.48      119.51      3.10 o 
  13   4   5        9.03        5.96      1.49 o 
  14   4   5        6.26        1.75      1.06 o 
  15   4   5        3.38        4.72      1.91 o 
   1   5   5       10.31       10.89      0.74 o 
   2   5   5       12.06       12.71      0.74 o 
   3   5   5       45.59       48.88      0.81 o 
   4   5   5      112.30      123.23      1.96 o 
   5   5   5       38.95       37.27      1.80 o 
   6   5   5       36.06       37.65      2.05 o 
   7   5   5       68.33       65.45      2.56 o 
   8   5   5       41.24       46.50      2.47 o 
   9   5   5       41.16       38.10      1.54 o 
  10   5   5        1.36        0.45      1.07 o 
  11   5   5        2.80        2.36      1.13 o 
  12   5   5       30.63       17.82      7.62 o 
  13   5   5        7.37        3.46      2.07 o 
  14   5   5       13.88       11.78      3.70 o 
  15   5   5        1.05        0.11      1.81 o 
   1   6   5      119.64      113.36      1.80 o 
   2   6   5        6.07        2.93      0.63 o 
   3   6   5       65.75       65.52      1.27 o 
   4   6   5      156.22      158.39      2.79 o 
   5   6   5      298.13      315.57      3.61 o 
   6   6   5      185.31      193.63      3.77 o 
   7   6   5       22.56       20.49      2.14 o 
   8   6   5       17.55       13.66      2.14 o 
   9   6   5        4.75        3.42      1.67 o 
  10   6   5       30.14       28.17      4.39 o 
  11   6   5        4.17        2.65      1.24 o 
  12   6   5       31.07       22.80      9.83 o 
  13   6   5        3.23        3.12      1.60 o 
  14   6   5       12.37        7.31      3.89 o 
   1   7   5       69.83       85.83      1.83 o 
   2   7   5       19.34       15.31      1.06 o 
   3   7   5       36.11       31.63      1.53 o 
   4   7   5       84.42       95.00      1.56 o 
   5   7   5      125.79      132.39      3.07 o 
   6   7   5       66.83       65.19      2.61 o 
   7   7   5       13.87       16.53      2.20 o 
   8   7   5        7.91        7.37      2.17 o 
   9   7   5       31.15       24.87      4.07 o 
  10   7   5        0.02        0.36      1.55 o 
  11   7   5        0.66       -0.26      1.57 o 
  12   7   5        2.23        0.57      1.87 o 
   1   8   5       42.20       38.67      1.49 o 
   2   8   5        3.52        2.60      0.90 o 
   3   8   5       25.26       25.93      1.40 o 
   4   8   5       31.13       35.23      1.33 o 
   5   8   5        4.15        1.70      0.61 o 
   6   8   5       10.22        8.19      2.00 o 
   7   8   5        3.16        2.56      1.73 o 
   8   8   5        2.69        2.37      1.85 o 
   9   8   5        0.26        0.58      1.57 o 
  10   8   5        3.76        4.41      2.10 o 
  11   8   5        0.16       -0.11      1.72 o 
   1   9   5        4.54        2.59      1.09 o 
   2   9   5        9.70        8.75      1.21 o 
   3   9   5       20.03       16.25      2.13 o 
   4   9   5        7.81        6.76      1.42 o 
   5   9   5        4.17        1.02      0.69 o 
   6   9   5       16.71       13.29      3.15 o 
   7   9   5        3.64        3.45      2.12 o 
   8   9   5       11.35       11.45      2.66 o 
   9   9   5        6.17        6.96      2.33 o 
   1  10   5        4.63        1.81      1.18 o 
   2  10   5        6.07        3.96      1.23 o 
   3  10   5        3.64        2.30      1.34 o 
   4  10   5        8.63        7.89      1.91 o 
   5  10   5        4.17        4.91      1.82 o 
   6  10   5        3.27        5.60      1.98 o 
   0   0   6     1025.79      943.11     13.81 o 
   2   0   6      618.92      591.71      5.43 o 
   4   0   6      474.41      475.73      7.73 o 
   6   0   6      670.86      719.37      6.79 o 
   8   0   6      106.51       91.92      2.05 o 
  10   0   6      387.07      401.87      7.36 o 
  12   0   6       32.07       32.09      2.49 o 
  14   0   6       10.23        3.04      2.53 o 
  16   0   6       37.01        0.12      5.27 o 
   0   1   6      266.82      245.09      2.95 o 
   1   1   6      105.06      102.78      1.57 o 
   2   1   6      263.40      255.23      2.27 o 
   3   1   6       95.42       93.25      1.77 o 
   4   1   6      129.80      127.99      1.98 o 
   5   1   6      314.57      332.92      3.08 o 
   6   1   6      108.35      113.16      1.71 o 
   7   1   6       75.17       83.55      1.44 o 
   8   1   6       21.10       21.17      0.82 o 
   9   1   6      184.92      196.43      2.74 o 
  10   1   6       72.22       63.45      1.68 o 
  11   1   6      103.47      116.54      2.47 o 
  12   1   6       35.38       32.68      1.72 o 
  13   1   6       34.79       37.05      4.25 o 
  14   1   6        8.62        6.92      2.42 o 
  15   1   6       28.89       10.66      6.60 o 
  16   1   6        1.36       -0.36      1.34 o 
   0   2   6      487.67      493.50      5.68 o 
   1   2   6      163.54      157.04      1.68 o 
   2   2   6      190.70      207.48      1.98 o 
   3   2   6      105.91       98.66      1.45 o 
   4   2   6      166.09      174.88      1.82 o 
   5   2   6       12.04       12.93      0.62 o 
   6   2   6       97.53       98.95      1.30 o 
   7   2   6       40.75       43.51      1.25 o 
   8   2   6       49.84       53.74      1.07 o 
   9   2   6       45.61       38.63      1.82 o 
  10   2   6       40.57       40.50      1.66 o 
  11   2   6      330.43      355.34      4.08 o 
  12   2   6        0.98        1.19      1.03 o 
  13   2   6        2.18        2.26      1.16 o 
  14   2   6        4.04        1.78      1.27 o 
  15   2   6       11.96        7.17      2.54 o 
  16   2   6        5.85        1.21      1.49 o 
   0   3   6      230.20      222.09      3.15 o 
   1   3   6      283.43      297.44      2.59 o 
   2   3   6      144.59      150.83      1.49 o 
   3   3   6       70.52       74.63      1.04 o 
   4   3   6       40.44       42.64      0.66 o 
   5   3   6        4.82        8.58      1.42 o 
   6   3   6       33.85       37.47      1.89 o 
   7   3   6       26.46       27.95      1.87 o 
   8   3   6      139.67      141.63      3.00 o 
   9   3   6      111.83      123.23      3.15 o 
  10   3   6       50.54       51.51      1.74 o 
  11   3   6       70.02       68.56      1.36 o 
  12   3   6       24.41       20.79      2.15 o 
  13   3   6        2.13        2.55      0.86 o 
  14   3   6        8.58        7.37      2.01 o 
  15   3   6       11.92       10.29      3.56 o 
   0   4   6      317.05      316.27      3.94 o 
   1   4   6       46.68       51.91      1.29 o 
   2   4   6       74.57       75.71      1.02 o 
   3   4   6        4.09        3.71      0.45 o 
   4   4   6        9.78        8.39      1.31 o 
   5   4   6       57.18       54.34      2.27 o 
   6   4   6       80.82       85.51      2.78 o 
   7   4   6       71.72       69.89      2.57 o 
   8   4   6      201.40      203.73      3.88 o 
   9   4   6        1.71        3.52      1.71 o 
  10   4   6      115.67      114.09      3.43 o 
  11   4   6       12.14       15.97      1.38 o 
  12   4   6       70.50       78.01      2.54 o 
  13   4   6        5.47        3.66      1.67 o 
  14   4   6       16.97       13.00      4.45 o 
  15   4   6        3.36        3.19      2.56 o 
   0   5   6        8.79        7.91      1.14 o 
   1   5   6       34.58       34.69      1.17 o 
   2   5   6        2.20        1.22      0.46 o 
   3   5   6      155.65      144.82      1.55 o 
   4   5   6      273.57      285.93      3.92 o 
   5   5   6      165.20      170.04      3.23 o 
   6   5   6      120.54      130.02      3.31 o 
   7   5   6        1.12        0.82      1.35 o 
   8   5   6      113.04      118.15      3.52 o 
   9   5   6        6.12        4.50      2.00 o 
  10   5   6      145.45      154.08      4.34 o 
  11   5   6       29.19       24.52      4.38 o 
  12   5   6        2.79       -0.18      1.54 o 
  13   5   6        4.22        4.04      2.36 o 
  14   5   6       10.24        8.21      3.47 o 
   0   6   6        3.04        1.11      1.02 o 
   1   6   6      113.79      127.55      2.01 o 
   2   6   6       57.39       55.04      1.22 o 
   3   6   6        7.57        7.52      0.51 o 
   4   6   6       63.66       64.64      1.71 o 
   5   6   6        2.08        1.42      1.29 o 
   6   6   6       36.54       41.69      2.50 o 
   7   6   6       35.78       40.42      2.42 o 
   8   6   6        4.70        4.50      1.94 o 
   9   6   6       77.15       75.12      5.31 o 
  10   6   6        9.33        6.27      2.40 o 
  11   6   6        7.74        3.74      2.25 o 
  12   6   6        8.85        5.14      2.33 o 
  13   6   6        8.74        6.72      3.00 o 
   0   7   6       62.89       56.51      2.09 o 
   1   7   6       40.74       40.82      1.53 o 
   2   7   6       26.98       26.04      1.11 o 
   3   7   6      188.20      189.03      3.23 o 
   4   7   6      110.88      112.55      2.75 o 
   5   7   6       43.96       43.63      2.44 o 
   6   7   6       58.27       71.33      3.19 o 
   7   7   6       36.52       29.30      4.25 o 
   8   7   6       22.57       17.02      4.14 o 
   9   7   6       27.94       15.65      5.12 o 
  10   7   6        3.17        2.36      2.05 o 
  11   7   6        2.58        3.22      2.06 o 
  12   7   6        8.04        4.97      2.46 o 
   0   8   6       50.33       59.54      2.38 o 
   1   8   6       98.21      101.84      2.22 o 
   2   8   6       34.22       29.35      1.87 o 
   3   8   6       29.40       28.81      3.64 o 
   4   8   6       37.88       41.28      5.02 o 
   5   8   6        1.49        0.32      1.20 o 
   6   8   6        8.18        7.42      1.96 o 
   7   8   6       14.03        9.60      2.63 o 
   8   8   6        5.31        3.77      2.00 o 
   9   8   6        1.12        0.41      1.76 o 
  10   8   6        1.98        5.54      2.34 o 
   0   9   6        4.81        3.51      2.59 o 
   1   9   6        7.81        4.32      1.27 o 
   2   9   6        5.04        2.35      1.18 o 
   3   9   6        8.47        6.46      1.69 o 
   4   9   6       19.11       10.19      3.02 o 
   5   9   6       11.35        7.98      2.18 o 
   6   9   6       15.22       12.28      3.31 o 
   7   9   6        6.88        3.62      2.16 o 
   8   9   6       12.26       13.77      2.64 o 
   0  10   6        2.65        1.35      2.02 o 
   1  10   6        6.27        2.63      1.32 o 
   2  10   6        2.54        1.00      1.18 o 
   3  10   6       24.67       22.95      3.48 o 
   4  10   6        5.14        4.17      2.11 o 
   2   0   7      153.04      158.59      2.67 o 
   4   0   7       87.68       93.58      2.23 o 
   6   0   7      241.15      266.85      4.48 o 
   8   0   7       13.56       14.14      1.48 o 
  10   0   7       13.55       10.56      1.56 o 
  12   0   7      135.48      147.29      3.99 o 
  14   0   7        4.23        2.42      2.22 o 
   1   1   7      362.74      388.05      3.35 o 
   2   1   7      222.65      204.91      2.12 o 
   3   1   7      437.20      456.69      4.24 o 
   4   1   7       32.76       30.14      1.29 o 
   5   1   7       42.60       37.38      1.53 o 
   6   1   7      118.27      115.06      2.50 o 
   7   1   7        3.05        2.67      0.60 o 
   8   1   7      107.36      107.93      1.97 o 
   9   1   7      236.26      239.45      3.04 o 
  10   1   7       21.62       20.42      1.07 o 
  11   1   7       17.28       20.39      1.14 o 
  12   1   7       11.29        9.17      1.36 o 
  13   1   7        9.42        6.78      1.57 o 
  14   1   7       15.14       -0.01      0.95 o 
  15   1   7        5.21        0.24      1.17 o 
   1   2   7      151.96      150.67      1.91 o 
   2   2   7        1.40        0.43      0.55 o 
   3   2   7      131.27      138.73      2.06 o 
   4   2   7        1.18        1.30      0.71 o 
   5   2   7      128.49      136.88      1.74 o 
   6   2   7       82.30       81.29      1.72 o 
   7   2   7      223.93      221.75      2.34 o 
   8   2   7       27.95       28.80      1.07 o 
   9   2   7        7.84        9.27      0.92 o 
  10   2   7       66.67       71.37      2.36 o 
  11   2   7        0.32       -0.16      0.50 o 
  12   2   7       10.00       10.03      1.96 o 
  13   2   7        7.12        6.42      1.25 o 
  14   2   7        5.51        2.73      1.19 o 
  15   2   7        0.51       -0.08      1.59 o 
   1   3   7       42.53       51.51      1.38 o 
   2   3   7        0.76        1.09      0.38 o 
   3   3   7       19.22       19.62      0.97 o 
   4   3   7       86.24       93.09      1.51 o 
   5   3   7       15.98       14.78      1.61 o 
   6   3   7       23.05       29.36      2.09 o 
   7   3   7       45.32       50.67      2.50 o 
   8   3   7       26.17       29.07      2.06 o 
   9   3   7       12.34       12.83      1.98 o 
  10   3   7       17.96       21.62      2.16 o 
  11   3   7       11.71        8.29      1.91 o 
  12   3   7       17.15       18.32      1.96 o 
  13   3   7        2.04        1.31      0.89 o 
  14   3   7        2.06        1.20      2.03 o 
  15   3   7        0.12        0.50      1.93 o 
   1   4   7        3.89        2.36      0.74 o 
   2   4   7       11.53       12.41      0.61 o 
   3   4   7       16.06       12.50      0.57 o 
   4   4   7      117.05      126.50      2.75 o 
   5   4   7       34.24       40.99      2.05 o 
   6   4   7      118.31      130.90      3.13 o 
   7   4   7       34.78       38.20      2.70 o 
   8   4   7       14.06       15.67      2.09 o 
   9   4   7        2.83        6.54      1.93 o 
  10   4   7        1.53        1.98      1.73 o 
  11   4   7       19.93       19.21      3.51 o 
  12   4   7        1.66        2.33      1.94 o 
  13   4   7        1.47        0.86      1.87 o 
  14   4   7        4.60        2.21      2.25 o 
   1   5   7      159.64      156.68      2.23 o 
   2   5   7       17.26       13.07      0.78 o 
   3   5   7      157.48      165.10      2.11 o 
   4   5   7      220.90      248.46      3.83 o 
   5   5   7       42.59       44.73      2.31 o 
   6   5   7       86.68       91.95      3.00 o 
   7   5   7       15.08       15.29      2.12 o 
   8   5   7        2.09        1.88      1.66 o 
   9   5   7       32.60       27.65      2.88 o 
  10   5   7       21.54       15.03      3.22 o 
  11   5   7        3.66        3.14      1.97 o 
  12   5   7        3.49        4.06      2.56 o 
  13   5   7       14.03       13.18      4.04 o 
   1   6   7       41.45       45.43      1.38 o 
   2   6   7       20.07       23.21      0.99 o 
   3   6   7       14.11       14.42      0.80 o 
   4   6   7      116.96      118.31      3.09 o 
   5   6   7       61.73       71.21      2.72 o 
   6   6   7       86.21       90.54      3.61 o 
   7   6   7        4.90        5.41      1.89 o 
   8   6   7       17.22       14.60      3.68 o 
   9   6   7        5.92        3.12      1.83 o 
  10   6   7       18.43       10.37      4.03 o 
  11   6   7        1.15        1.28      2.03 o 
  12   6   7        4.18        5.14      2.55 o 
   1   7   7       37.68       39.78      1.51 o 
   2   7   7       65.17       69.45      1.61 o 
   3   7   7        0.51        0.35      0.43 o 
   4   7   7       17.14       10.93      2.12 o 
   5   7   7        5.73        4.40      1.85 o 
   6   7   7       14.24       13.75      2.31 o 
   7   7   7        8.30        4.98      2.03 o 
   8   7   7        6.75        5.33      2.08 o 
   9   7   7       10.81        9.12      3.20 o 
  10   7   7        5.95        3.85      2.19 o 
  11   7   7        7.01        5.01      2.32 o 
   1   8   7        8.30        4.29      1.11 o 
   2   8   7        8.84        6.30      1.44 o 
   3   8   7        1.80        1.61      0.53 o 
   4   8   7       32.44       28.51      4.45 o 
   5   8   7        6.49        3.60      1.84 o 
   6   8   7        1.90        2.14      1.79 o 
   7   8   7       18.51       19.72      5.76 o 
   8   8   7        4.17        4.97      2.22 o 
   9   8   7        1.40        2.64      2.30 o 
   1   9   7        4.34        1.86      1.33 o 
   2   9   7        0.78        0.47      1.12 o 
   3   9   7        3.72        6.14      1.70 o 
   4   9   7        2.01       -0.26      1.62 o 
   5   9   7        6.16        4.60      2.04 o 
   6   9   7        1.89        3.53      2.06 o 
   0   0   8       24.40       24.88      2.23 o 
   2   0   8      268.16      271.52      4.09 o 
   4   0   8       25.38       23.40      1.82 o 
   6   0   8       36.37       39.36      1.78 o 
   8   0   8       85.62       90.10      3.70 o 
  10   0   8       41.15       43.57      1.95 o 
  12   0   8      167.66      178.83      4.40 o 
  14   0   8       12.12        2.47      1.81 o 
   0   1   8      233.95      268.58      3.95 o 
   1   1   8      143.09      139.40      1.99 o 
   2   1   8       53.90       51.04      1.36 o 
   3   1   8      108.80      112.50      2.44 o 
   4   1   8       36.38       31.72      1.50 o 
   5   1   8      105.40      108.88      2.27 o 
   6   1   8       39.24       39.10      1.77 o 
   7   1   8       40.03       36.83      1.07 o 
   8   1   8       61.04       60.20      1.54 o 
   9   1   8       88.90       92.72      2.29 o 
  10   1   8       21.13       24.46      1.47 o 
  11   1   8       11.04        7.98      1.70 o 
  12   1   8       25.20       16.42      3.87 o 
  13   1   8        0.70        0.35      0.80 o 
  14   1   8       21.49       -0.03      1.47 o 
   0   2   8       45.19       44.92      1.97 o 
   1   2   8        1.75        1.93      0.72 o 
   2   2   8       21.07       21.52      0.93 o 
   3   2   8       37.91       38.71      1.58 o 
   4   2   8       76.53       83.17      1.73 o 
   5   2   8       25.62       24.28      1.12 o 
   6   2   8       54.63       52.54      1.26 o 
   7   2   8       33.75       37.18      1.28 o 
   8   2   8       28.34       28.13      1.20 o 
   9   2   8       87.40       88.38      1.55 o 
  10   2   8        0.27        1.27      0.99 o 
  11   2   8       15.63       11.56      1.51 o 
  12   2   8       19.15       18.65      3.76 o 
  13   2   8        0.18        0.78      1.45 o 
  14   2   8        7.82        6.97      2.66 o 
   0   3   8      142.71      150.70      3.07 o 
   1   3   8        0.80        0.21      0.54 o 
   2   3   8       29.76       29.43      0.87 o 
   3   3   8      149.59      154.97      2.17 o 
   4   3   8       57.32       57.13      1.33 o 
   5   3   8       45.74       46.99      2.33 o 
   6   3   8       72.85       74.27      2.66 o 
   7   3   8        1.60        4.00      1.62 o 
   8   3   8      325.28      332.24      5.28 o 
   9   3   8       19.12       21.66      2.21 o 
  10   3   8       49.56       46.55      8.01 o 
  11   3   8        3.56        3.07      1.89 o 
  12   3   8        6.33        7.07      2.08 o 
  13   3   8        0.91        0.97      1.63 o 
  14   3   8        8.72        7.13      2.64 o 
   0   4   8       30.49       28.35      1.80 o 
   1   4   8       83.91       87.15      1.63 o 
   2   4   8      191.43      192.03      2.15 o 
   3   4   8       92.55       90.90      1.57 o 
   4   4   8       12.39       11.87      1.88 o 
   5   4   8       19.71       20.28      1.93 o 
   6   4   8       62.78       64.35      2.79 o 
   7   4   8       21.97       26.49      2.30 o 
   8   4   8      106.14      114.67      3.47 o 
   9   4   8        1.90        2.17      1.88 o 
  10   4   8       29.82       25.72      4.28 o 
  11   4   8        0.57        0.80      1.66 o 
  12   4   8        8.11        8.29      2.51 o 
  13   4   8        3.76        3.47      2.13 o 
   0   5   8        7.01        6.25      1.45 o 
   1   5   8       24.18       26.98      1.39 o 
   2   5   8        6.11        5.73      0.50 o 
   3   5   8       22.52       24.57      0.92 o 
   4   5   8      174.11      183.24      4.02 o 
   5   5   8       10.36       10.77      2.02 o 
   6   5   8        0.19        1.14      1.58 o 
   7   5   8       35.01       31.24      4.37 o 
   8   5   8       18.59       14.78      2.43 o 
   9   5   8        0.96        0.31      1.47 o 
  10   5   8        2.80        3.99      2.16 o 
  11   5   8        1.47        1.47      2.04 o 
  12   5   8        1.89        1.99      2.10 o 
   0   6   8      258.44      259.33      5.53 o 
   1   6   8      112.83      117.07      2.03 o 
   2   6   8       34.74       32.17      1.34 o 
   3   6   8       31.08       27.06      2.11 o 
   4   6   8       53.61       56.01      2.57 o 
   5   6   8       31.05       30.63      2.65 o 
   6   6   8        3.74        4.31      2.08 o 
   7   6   8       22.88       18.54      3.42 o 
   8   6   8       61.62       73.59      3.46 o 
   9   6   8       13.83        7.85      3.01 o 
  10   6   8        1.84        0.79      1.78 o 
  11   6   8        1.99        0.72      2.01 o 
   0   7   8       17.03        9.62      3.04 o 
   1   7   8        1.48        1.90      0.97 o 
   2   7   8       19.08       15.28      2.33 o 
   3   7   8        4.67        2.02      0.70 o 
   4   7   8        2.86        2.36      1.67 o 
   5   7   8       14.59        9.23      2.11 o 
   6   7   8       14.06       10.27      2.58 o 
   7   7   8        7.65        5.62      2.31 o 
   8   7   8        0.91        1.75      1.92 o 
   9   7   8       35.38       36.50      9.68 o 
   0   8   8       23.97       11.55      4.18 o 
   1   8   8        0.89        1.25      1.00 o 
   2   8   8        4.41        3.00      0.87 o 
   3   8   8        1.56        2.14      1.78 o 
   4   8   8        6.52        7.93      2.11 o 
   5   8   8        1.17       -2.12      1.83 o 
   6   8   8        3.42        1.80      2.03 o 
   7   8   8        6.27        5.33      2.44 o 
   0   9   8        1.16       -0.24      1.07 o 
   1   9   8        7.38        3.62      1.83 o 
   2   9   8        5.15        2.40      1.84 o 
   3   9   8        1.64        3.49      2.16 o 
   4   9   8        9.61        8.99      2.67 o 
   2   0   9      241.01      255.04      4.20 o 
   4   0   9       55.18       52.68      3.03 o 
   6   0   9      308.38      344.47      5.83 o 
   8   0   9       44.47       44.34      2.04 o 
  10   0   9        1.99        0.85      1.38 o 
  12   0   9       14.69        7.43      2.37 o 
   1   1   9       46.25       50.07      1.60 o 
   2   1   9       61.09       62.61      1.61 o 
   3   1   9       29.37       34.17      1.73 o 
   4   1   9       76.34       82.52      2.07 o 
   5   1   9       40.29       40.56      1.66 o 
   6   1   9       37.77       32.33      1.48 o 
   7   1   9        2.57        2.47      0.95 o 
   8   1   9        4.66        4.72      1.13 o 
   9   1   9        4.21        4.75      1.18 o 
  10   1   9        4.34        1.86      0.76 o 
  11   1   9        1.36        0.76      0.77 o 
  12   1   9        0.44       -0.54      0.91 o 
  13   1   9       12.29        8.29      3.26 o 
   1   2   9      102.07       98.76      1.82 o 
   2   2   9        8.09        9.71      0.89 o 
   3   2   9       83.70       80.58      1.98 o 
   4   2   9       73.50       79.68      2.08 o 
   5   2   9       34.04       34.44      1.65 o 
   6   2   9        4.03        4.18      0.86 o 
   7   2   9        9.28       11.53      1.30 o 
   8   2   9       22.08       21.48      1.19 o 
   9   2   9        7.70        7.12      0.97 o 
  10   2   9        2.36        1.85      0.76 o 
  11   2   9        1.71        1.80      1.69 o 
  12   2   9        2.57        0.43      1.49 o 
  13   2   9       24.65       15.41      7.23 o 
   1   3   9       19.14       25.92      1.42 o 
   2   3   9       10.20        7.72      0.69 o 
   3   3   9       69.01       72.14      2.17 o 
   4   3   9       32.56       37.98      2.19 o 
   5   3   9       45.44       48.28      2.24 o 
   6   3   9       72.40       78.21      1.42 o 
   7   3   9        8.29        7.36      2.01 o 
   8   3   9        2.65        1.65      1.74 o 
   9   3   9        7.75        7.84      2.00 o 
  10   3   9        2.16        3.61      2.04 o 
  11   3   9        6.46        2.77      2.24 o 
  12   3   9        0.03       -0.68      1.80 o 
   1   4   9       26.11       26.24      1.24 o 
   2   4   9      129.65      149.34      2.55 o 
   3   4   9       26.41       29.04      1.26 o 
   4   4   9       12.11       11.52      0.98 o 
   5   4   9        6.85        8.38      2.15 o 
   6   4   9        6.82        6.36      1.92 o 
   7   4   9        4.48        2.91      1.75 o 
   8   4   9       19.88       15.97      3.01 o 
   9   4   9       12.97       12.14      2.62 o 
  10   4   9       13.92       10.93      3.14 o 
  11   4   9        3.07        1.76      2.03 o 
  12   4   9        4.19        5.91      2.47 o 
   1   5   9        4.91        6.04      0.99 o 
   2   5   9       31.94       31.45      1.43 o 
   3   5   9       29.45       29.80      1.68 o 
   4   5   9       11.37       11.50      2.08 o 
   5   5   9        1.82        2.06      1.65 o 
   6   5   9       42.70       35.47      4.55 o 
   7   5   9        2.38        2.04      1.73 o 
   8   5   9        1.40        1.68      1.84 o 
   9   5   9        8.17        8.49      2.63 o 
  10   5   9       23.88       26.18      4.82 o 
  11   5   9        6.20        6.43      2.46 o 
   1   6   9       11.62        8.16      1.58 o 
   2   6   9       26.64       24.33      2.81 o 
   3   6   9       14.72       14.95      2.63 o 
   4   6   9       14.37       10.39      2.22 o 
   5   6   9        5.41        2.97      1.92 o 
   6   6   9       46.21       49.11      6.11 o 
   7   6   9        1.20        1.04      1.77 o 
   8   6   9        7.31        4.17      2.40 o 
   9   6   9        9.00        4.81      2.25 o 
   1   7   9       12.81        8.56      1.97 o 
   2   7   9        0.60        1.56      0.82 o 
   3   7   9       17.55        9.44      3.68 o 
   4   7   9        8.18        8.09      2.16 o 
   5   7   9        8.60        4.05      2.29 o 
   6   7   9        4.75        3.05      2.05 o 
   7   7   9        8.45        6.25      2.36 o 
   8   7   9        3.90        3.58      2.27 o 
   1   8   9        6.06        3.24      1.91 o 
   2   8   9        1.58        1.43      1.92 o 
   3   8   9        5.63        4.14      2.10 o 
   4   8   9        0.78        2.73      1.93 o 
   5   8   9        1.27        2.19      2.19 o 
   0   0  10      225.77      231.65      5.69 o 
   2   0  10       71.85       71.13      2.89 o 
   4   0  10       77.95       84.76      3.77 o 
   6   0  10      115.49      126.27      3.85 o 
   8   0  10      105.86      102.66      5.58 o 
  10   0  10       23.16        7.72      4.33 o 
  12   0  10       19.59       23.04      8.52 o 
   0   1  10       90.51       90.82      2.81 o 
   1   1  10      114.91      125.18      2.36 o 
   2   1  10        6.00        5.54      1.12 o 
   3   1  10       53.49       56.69      2.32 o 
   4   1  10       23.68       22.70      1.57 o 
   5   1  10        1.93        0.96      1.10 o 
   6   1  10        2.40        0.91      0.98 o 
   7   1  10       15.27       10.65      2.07 o 
   8   1  10       28.89       24.68      2.15 o 
   9   1  10       44.82       45.93      5.20 o 
  10   1  10       12.22        4.45      2.30 o 
  11   1  10        7.01        4.30      2.08 o 
  12   1  10        0.50        0.09      1.61 o 
   0   2  10       43.71       50.43      2.54 o 
   1   2  10       21.03       20.89      1.37 o 
   2   2  10       36.57       38.51      1.40 o 
   3   2  10       94.20       99.82      2.51 o 
   4   2  10       28.87       26.24      1.62 o 
   5   2  10      120.40      123.40      2.54 o 
   6   2  10       52.45       58.94      1.91 o 
   7   2  10       23.80       22.14      1.39 o 
   8   2  10        0.36        0.61      0.80 o 
   9   2  10        5.98        2.59      0.95 o 
  10   2  10        0.97        1.88      2.00 o 
  11   2  10        3.88        0.80      1.66 o 
  12   2  10        2.76        0.09      1.52 o 
   0   3  10      134.80      143.03      3.69 o 
   1   3  10       25.17       27.48      1.47 o 
   2   3  10       25.53       23.53      1.12 o 
   3   3  10       62.13       69.54      1.93 o 
   4   3  10       25.49       28.81      1.93 o 
   5   3  10       19.36       21.39      1.42 o 
   6   3  10        4.83        4.01      0.62 o 
   7   3  10        0.19        0.73      1.63 o 
   8   3  10        0.00        1.68      1.85 o 
   9   3  10       20.23       18.94      4.44 o 
  10   3  10        4.11        4.73      2.06 o 
  11   3  10        0.27        2.78      2.26 o 
   0   4  10       11.51        9.19      2.10 o 
   1   4  10       37.51       41.24      1.34 o 
   2   4  10       15.47       15.83      1.47 o 
   3   4  10        0.85        1.37      0.82 o 
   4   4  10       15.45       17.57      1.49 o 
   5   4  10        1.23        2.62      1.93 o 
   6   4  10       12.12       11.45      2.52 o 
   7   4  10       18.19       12.69      3.15 o 
   8   4  10       29.18       33.38      4.27 o 
   9   4  10        4.51        2.61      2.01 o 
  10   4  10       24.18       23.35      4.40 o 
   0   5  10       40.72       34.10      6.08 o 
   1   5  10       60.62       63.78      1.70 o 
   2   5  10        1.45        0.79      0.77 o 
   3   5  10       15.70       13.68      2.28 o 
   4   5  10       17.25       17.84      3.55 o 
   5   5  10        3.17        3.26      1.96 o 
   6   5  10        9.02        5.70      2.40 o 
   7   5  10        2.69        0.53      1.73 o 
   8   5  10       31.81       32.86      5.07 o 
   9   5  10        1.43        5.10      2.29 o 
   0   6  10       20.89       21.35      4.89 o 
   1   6  10        6.27        3.42      1.20 o 
   2   6  10       21.45       15.77      3.31 o 
   3   6  10        2.14        2.61      1.75 o 
   4   6  10        3.48        4.78      2.18 o 
   5   6  10       11.35        8.94      2.73 o 
   6   6  10        7.40        4.84      2.47 o 
   7   6  10       10.69        9.15      2.88 o 
   8   6  10       11.24       11.14      3.07 o 
   0   7  10        7.66        3.40      2.54 o 
   1   7  10        1.83        0.82      1.44 o 
   2   7  10       13.63        8.71      2.90 o 
   3   7  10       11.24        8.06      2.38 o 
   4   7  10        1.72        1.86      2.05 o 
   5   7  10        6.63        6.43      2.35 o 
   2   0  11       32.38       26.80      4.27 o 
   4   0  11       22.20       23.18      3.06 o 
   6   0  11        1.67        0.93      1.59 o 
   8   0  11       11.41        3.97      3.10 o 
  10   0  11        5.54        3.88      3.22 o 
   1   1  11        4.76        4.50      1.43 o 
   2   1  11       26.79       30.36      1.69 o 
   3   1  11       23.31       26.11      1.94 o 
   4   1  11       33.24       40.06      2.33 o 
   5   1  11       22.60       22.67      2.32 o 
   6   1  11        9.60        7.28      1.47 o 
   7   1  11        2.02        1.54      1.18 o 
   8   1  11        5.65        3.65      1.76 o 
   9   1  11        0.57        1.35      1.01 o 
  10   1  11        5.93        4.34      2.23 o 
   1   2  11       17.73       15.40      1.41 o 
   2   2  11       44.22       52.09      1.91 o 
   3   2  11        6.36        6.65      1.56 o 
   4   2  11       13.39       11.43      1.60 o 
   5   2  11       24.23       24.44      2.01 o 
   6   2  11        2.80        2.82      1.26 o 
   7   2  11        0.59        1.44      1.17 o 
   8   2  11        4.03        5.16      2.09 o 
   9   2  11        5.02        2.82      1.86 o 
  10   2  11        4.87        6.33      2.59 o 
   1   3  11        5.91        5.64      1.35 o 
   2   3  11       32.78       33.88      2.71 o 
   3   3  11        1.16        0.31      1.17 o 
   4   3  11        5.76        4.64      1.41 o 
   5   3  11        4.59        4.10      0.92 o 
   6   3  11        1.83        1.46      1.60 o 
   7   3  11       11.03       11.12      2.55 o 
   8   3  11        0.02       -0.65      2.12 o 
   9   3  11        0.23        0.65      1.93 o 
   1   4  11        2.57        1.21      0.73 o 
   2   4  11       15.50        8.49      2.56 o 
   3   4  11       15.34       13.95      2.60 o 
   4   4  11       15.92       11.56      2.11 o 
   5   4  11        7.01        6.03      2.36 o 
   6   4  11       13.07       12.94      2.77 o 
   7   4  11       17.28       12.22      3.43 o 
   8   4  11        0.65        1.22      1.93 o 
   1   5  11        2.83        1.12      1.09 o 
   2   5  11       23.24       14.74      3.95 o 
   3   5  11        9.81        6.37      2.40 o 
   4   5  11        0.33       -2.64      1.96 o 
   5   5  11       27.55       28.06      3.30 o 
   6   5  11       26.88       27.63      3.30 o 
   7   5  11        2.11        2.85      2.11 o 
   1   6  11        5.42        4.17      2.33 o 
   2   6  11       18.78       14.76      4.69 o 
   3   6  11        4.15        4.71      2.26 o 
   4   6  11        0.05        0.81      1.89 o 
   5   6  11       13.84       18.07      3.70 o 
   0   0  12        6.57        4.12      2.62 o 
   2   0  12       69.67       73.55      3.09 o 
   4   0  12       34.78       40.65      3.80 o 
   6   0  12       10.72        4.97      4.40 o 
   8   0  12        6.41        1.27      1.74 o 
   0   1  12       19.01       14.00      4.80 o 
   1   1  12       44.23       45.02      2.14 o 
   2   1  12        4.21        3.32      1.24 o 
   3   1  12       49.26       54.74      5.86 o 
   4   1  12       26.46       23.94      2.19 o 
   5   1  12        7.38        5.61      1.57 o 
   6   1  12        6.09        2.46      1.64 o 
   7   1  12       11.99        6.32      3.03 o 
   8   1  12        7.31        6.30      3.23 o 
   0   2  12       50.27       54.64      2.91 o 
   1   2  12       88.27       96.74      2.53 o 
   2   2  12        6.34        3.02      1.08 o 
   3   2  12       10.89        9.92      1.77 o 
   4   2  12       14.88       13.66      2.09 o 
   5   2  12        2.36        2.82      1.47 o 
   6   2  12       21.13       18.27      2.87 o 
   7   2  12        0.43        0.97      1.91 o 
   0   3  12        5.50        5.35      1.88 o 
   1   3  12       29.75       33.06      3.65 o 
   2   3  12        0.35        0.22      1.15 o 
   3   3  12        3.36        1.78      1.24 o 
   4   3  12        4.02        2.79      1.21 o 
   5   3  12        6.50        6.88      2.53 o 
   6   3  12        1.04        3.18      2.01 o 
   7   3  12        0.60        2.21      2.07 o 
   0   4  12       20.14       10.09      7.87 o 
   1   4  12        8.54        4.70      1.96 o 
   2   4  12        7.70        5.53      1.68 o 
   3   4  12        5.28        2.94      1.77 o 
   4   4  12        3.34        4.25      2.04 o 
   5   4  12        1.65        1.29      1.96 o 
   0   5  12        7.26        4.92      4.05 o 
   1   5  12       10.84        7.69      3.89 o 
   2   5  12        1.21        0.53      1.75 o 
   3   5  12        3.26        1.84      1.72 o 
   2   0  13        0.57       -0.90      2.05 o 
   4   0  13        6.29        3.14      2.32 o 
   1   1  13        3.22        2.23      1.31 o 
   2   1  13        1.57        1.36      1.42 o 
   3   1  13        4.55        3.63      1.65 o 
   4   1  13        2.97        0.94      1.45 o 
   5   1  13        1.12        0.37      1.34 o 
   1   2  13        6.24        3.71      1.50 o 
   2   2  13        1.70        1.49      1.58 o 
   3   2  13        8.54        6.83      2.00 o 
   4   2  13        4.74        4.20      1.75 o 
   1   3  13        6.61        3.14      1.54 o 
   2   3  13       15.07        7.69      3.57 o 
                                                 
